# Supplementary material for: Bis(2,6-dimethyl­pyridinium) tetra­bromido­cobaltate(II)
Source: Acta Crystallogr Sect E Struct Rep Online. 2008 Feb 20;64(Pt 3):m485–6. doi: 10.1107/S160053680800439X (PMC2960811; doi:10.1107/S160053680800439X)
Supplement: Supplementary file 1 [file e-64-0m485-sup1.cif]

##############################################################################
###                                                                        ###
###        Electronic paper (Acta Crystallographica Section E)             ###
###                                                                        ###
##############################################################################
#                                                                            #
# This CIF contains the data in a paper accepted for publication in Acta     #
# Crystallographica Section E. It conforms to the requirements of Notes      #
# for Authors for Section E, and has been peer reviewed under the auspices   #
# of the IUCr Commission on Journals.                                        #
#                                                                            #
# Full details of the Crystallographic Information File format               #
# are given in the paper "The Crystallographic Information File (CIF):       #
# a New Standard Archive File for Crystallography" by S. R. Hall, F. H.      #
# Allen and I. D. Brown [Acta Cryst. (1991), A47, 655-685].                  #
#                                                                            #
# The current version of the core CIF dictionary is obtainable from          #
# ftp://ftp.iucr.org/pub/cif_core.dic. The current version number is 2.1.    #
#                                                                            #
# Software is freely available for graphical display of the structure(s) in  #
# this CIF.  For information consult the CIF home page http://www.iucr.org/  #
# cif/home.html                                                              #
#                                                                            #
##############################################################################
                                             
data_I
_audit_creation_method     SHELXL-97
_chemical_name_systematic
;
Bis(2,6-dimethylpyridinium) tetrabromidocobaltate(II)
;
_chemical_name_common     '(2,6-DMPH)2.CoBr4'
_chemical_formula_moiety     '2(C7 H10 N +), Br4 Co 2-'
_chemical_formula_sum     'C14 H20 Br4 Co N2'
_chemical_formula_iupac     '(C7 H10 N)2 [Co Br4]'
_chemical_formula_weight     594.89
_chemical_melting_point     ?
_symmetry_cell_setting     'orthorhombic'
_symmetry_space_group_name_H-M     'P b c n'
_symmetry_space_group_name_Hall     '-P 2n 2ab'
loop_
    _symmetry_equiv_pos_as_xyz
    'x, y, z'
    '-x+1/2, -y+1/2, z+1/2'
    '-x, y, -z+1/2'
    'x+1/2, -y+1/2, -z'
    '-x, -y, -z'
    'x-1/2, y-1/2, -z-1/2'
    'x, -y, z-1/2'
    '-x-1/2, y-1/2, z'
_cell_length_a     17.234(2)
_cell_length_b     9.0691(10)
_cell_length_c     13.729(2)
_cell_angle_alpha     90.00
_cell_angle_beta     90.00
_cell_angle_gamma     90.00
_cell_volume     2145.7(5)
_cell_formula_units_Z     4
_cell_measurement_reflns_used     36
_cell_measurement_theta_min     2.37
_cell_measurement_theta_max     16.78
_cell_measurement_temperature     293(2)
_exptl_crystal_description     'chunk'
_exptl_crystal_colour     'Blue'
_exptl_crystal_size_max     0.40
_exptl_crystal_size_mid     0.30
_exptl_crystal_size_min     0.20
_exptl_crystal_density_diffrn     1.842
_exptl_crystal_density_meas     ?
_exptl_crystal_density_method     'not measured'
_exptl_crystal_F_000     1140
_exptl_absorpt_coefficient_mu     8.244
_exptl_absorpt_correction_type     psi-scan
_exptl_absorpt_process_details     '(North <i>et al.</i>,  1968)'
_exptl_absorpt_correction_T_min     0.064
_exptl_absorpt_correction_T_max     0.192
_exptl_special_details
;
;
_diffrn_ambient_temperature     293(2)
_diffrn_radiation_type     MoK\a
_diffrn_radiation_wavelength     0.71073
_diffrn_radiation_source     'fine-focus sealed tube'
_diffrn_radiation_monochromator     graphite
_diffrn_measurement_device_type     'Bruker P4'
_diffrn_measurement_method     '\w Scans'
_diffrn_detector_area_resol_mean     3
_diffrn_reflns_number     2534
_diffrn_reflns_av_R_equivalents     0.0722
_diffrn_reflns_av_sigmaI/netI     0.1335
_diffrn_reflns_theta_min     2.36
_diffrn_reflns_theta_max     25.24
_diffrn_reflns_theta_full     25.24
_diffrn_measured_fraction_theta_max     0.990
_diffrn_measured_fraction_theta_full     0.990
_diffrn_reflns_limit_h_min     -1
_diffrn_reflns_limit_h_max     20
_diffrn_reflns_limit_k_min     -1
_diffrn_reflns_limit_k_max     10
_diffrn_reflns_limit_l_min     -16
_diffrn_reflns_limit_l_max     1
_diffrn_standards_number     97
_diffrn_standards_interval_count     ?
_diffrn_standards_interval_time     ?
_diffrn_standards_decay_%     0.01
_refine_special_details
;
 Refinement of F^2^ against ALL reflections.  The weighted R-factor wR and
 goodness of fit S are based on F^2^, conventional R-factors R are based
 on F, with F set to zero for negative F^2^. The threshold expression of
 F^2^ > 2sigma(F^2^) is used only for calculating R-factors(gt) etc. and is
 not relevant to the choice of reflections for refinement.  R-factors based
 on F^2^ are statistically about twice as large as those based on F, and R-
 factors based on ALL data will be even larger.
;
_reflns_number_total     1930
_reflns_number_gt     885
_reflns_threshold_expression     >2\s(I)
_refine_ls_structure_factor_coef     Fsqd
_refine_ls_matrix_type     full
_refine_ls_R_factor_all     0.1598
_refine_ls_R_factor_gt     0.0546
_refine_ls_wR_factor_gt     0.0899
_refine_ls_wR_factor_ref     0.1168
_refine_ls_goodness_of_fit_ref     0.970
_refine_ls_restrained_S_all     0.970
_refine_ls_number_reflns     1930
_refine_ls_number_parameters     97
_refine_ls_number_restraints     0
_refine_ls_hydrogen_treatment     constr
_refine_ls_weighting_scheme     calc
_refine_ls_weighting_details
                 'calc w=1/[\s^2^(Fo^2^)+(0.0321P)^2^] where P=(Fo^2^+2Fc^2^)/3'
_atom_sites_solution_hydrogens     geom
_atom_sites_solution_primary     direct
_atom_sites_solution_secondary     difmap
_refine_ls_shift/su_max     0.000
_refine_ls_shift/su_mean     0.000
_refine_diff_density_max     0.546
_refine_diff_density_min     -0.402
_refine_ls_extinction_method     SHELXL97
_refine_ls_extinction_coef     0.0060(4)
_refine_ls_extinction_expression
                                  'Fc^*^=kFc[1+0.001xFc^2^\l^3^/sin(2\q)]^-1/4^'
loop_
    _atom_type_symbol
    _atom_type_description
    _atom_type_scat_dispersion_real
    _atom_type_scat_dispersion_imag
    _atom_type_scat_source
    'C' 'C' 0.0033 0.0016
                         'International Tables Vol C Tables 4.2.6.8 and 6.1.1.4'
    'H' 'H' 0.0000 0.0000
                         'International Tables Vol C Tables 4.2.6.8 and 6.1.1.4'
    'N' 'N' 0.0061 0.0033
                         'International Tables Vol C Tables 4.2.6.8 and 6.1.1.4'
    'Co' 'Co' 0.3494 0.9721
                         'International Tables Vol C Tables 4.2.6.8 and 6.1.1.4'
    'Br' 'Br' -0.2901 2.4595
                         'International Tables Vol C Tables 4.2.6.8 and 6.1.1.4'
_computing_data_collection     'XSCANS (Siemens, 1996)'
_computing_cell_refinement     'XSCANS (Siemens, 1996)'
_computing_data_reduction     'SHELXTL (Sheldrick, 2008)'
_computing_structure_solution     'SHELXS97 (Sheldrick, 2008)'
_computing_structure_refinement     'SHELXL97 (Sheldrick, 2008)'
_computing_molecular_graphics     'SHELXTL (Sheldrick, 2008)'
_computing_publication_material     'SHELXTL (Sheldrick, 2008)'
loop_
    _atom_site_type_symbol
    _atom_site_label
    _atom_site_fract_x
    _atom_site_fract_y
    _atom_site_fract_z
    _atom_site_U_iso_or_equiv
    _atom_site_adp_type
    _atom_site_calc_flag
    _atom_site_refinement_flags
    _atom_site_occupancy
    _atom_site_disorder_assembly
    _atom_site_disorder_group
    Br Br1 0.39353(5) -0.42729(12) 0.18719(7) 0.0680(4) Uani d . 1 . .
    Co Co1 0.5000 -0.2856(2) 0.2500 0.0500(6) Uani d S 1 . .
    Br Br2 0.45145(6) -0.13081(14) 0.37845(7) 0.0845(5) Uani d . 1 . .
    N N1 0.6230(4) -0.1559(9) 0.4945(5) 0.056(2) Uani d . 1 . .
    H H1 0.5806 -0.1498 0.4618 0.067 Uiso calc R 1 . .
    C C2 0.6211(6) -0.2366(13) 0.5769(8) 0.071(3) Uani d . 1 . .
    C C3 0.6900(8) -0.2499(13) 0.6250(9) 0.097(4) Uani d . 1 . .
    H H3 0.6928 -0.3052 0.6819 0.116 Uiso calc R 1 . .
    C C4 0.7556(7) -0.1811(15) 0.5891(10) 0.099(4) Uani d . 1 . .
    H H4 0.8025 -0.1918 0.6218 0.119 Uiso calc R 1 . .
    C C5 0.7527(6) -0.0991(13) 0.5078(8) 0.085(4) Uani d . 1 . .
    H H5 0.7973 -0.0526 0.4852 0.102 Uiso calc R 1 . .
    C C6 0.6850(6) -0.0840(11) 0.4588(6) 0.061(3) Uani d . 1 . .
    C C7 0.5478(6) -0.3092(14) 0.6029(8) 0.116(5) Uani d . 1 . .
    H H7A 0.5083 -0.2813 0.5572 0.174 Uiso calc R 1 . .
    H H7B 0.5325 -0.2795 0.6672 0.174 Uiso calc R 1 . .
    H H7C 0.5546 -0.4142 0.6012 0.174 Uiso calc R 1 . .
    C C8 0.6727(5) 0.0072(13) 0.3689(7) 0.106(4) Uani d . 1 . .
    H H8A 0.6197 -0.0011 0.3483 0.159 Uiso calc R 1 . .
    H H8B 0.7063 -0.0274 0.3180 0.159 Uiso calc R 1 . .
    H H8C 0.6843 0.1086 0.3829 0.159 Uiso calc R 1 . .
loop_
    _atom_site_aniso_label
    _atom_site_aniso_U_11
    _atom_site_aniso_U_22
    _atom_site_aniso_U_33
    _atom_site_aniso_U_12
    _atom_site_aniso_U_13
    _atom_site_aniso_U_23
    Br1 0.0521(6) 0.0757(8) 0.0762(7) -0.0135(6) -0.0140(6) 0.0045(6)
    Co1 0.0379(9) 0.0594(14) 0.0527(10) 0.000 -0.0008(9) 0.000
    Br2 0.0537(6) 0.1130(11) 0.0867(8) 0.0146(7) -0.0040(6) -0.0405(7)
    N1 0.036(4) 0.069(6) 0.063(5) -0.006(4) 0.001(4) -0.005(5)
    C2 0.056(7) 0.081(8) 0.075(7) -0.007(6) -0.003(6) 0.018(7)
    C3 0.106(10) 0.080(10) 0.103(9) 0.013(8) -0.024(9) 0.009(8)
    C4 0.065(8) 0.116(12) 0.117(11) 0.032(9) -0.045(8) -0.020(9)
    C5 0.055(7) 0.113(11) 0.087(8) 0.006(7) -0.012(7) -0.007(8)
    C6 0.050(6) 0.068(7) 0.065(7) -0.014(6) 0.005(5) -0.017(6)
    C7 0.104(10) 0.124(12) 0.120(9) -0.034(9) 0.006(8) 0.055(9)
    C8 0.085(8) 0.150(13) 0.082(8) -0.045(9) 0.002(7) 0.040(9)
_geom_special_details
;
 All esds (except the esd in the dihedral angle between two l.s. planes)
 are estimated using the full covariance matrix.  The cell esds are taken
 into account individually in the estimation of esds in distances, angles
 and torsion angles; correlations between esds in cell parameters are only
 used when they are defined by crystal symmetry.  An approximate (isotropic)
 treatment of cell esds is used for estimating esds involving l.s. planes.
;
loop_
    _geom_bond_atom_site_label_1
    _geom_bond_atom_site_label_2
    _geom_bond_site_symmetry_2
    _geom_bond_distance
    _geom_bond_publ_flag
    Br1 Co1 . 2.4002(13) yes
    Co1 Br1 3_655 2.4002(13) ?
    Co1 Br2 . 2.4044(15) yes
    Co1 Br2 3_655 2.4044(15) ?
    N1 C2 . 1.348(11) ?
    N1 C6 . 1.345(10) ?
    N1 H1 . 0.8600 ?
    C2 C3 . 1.363(13) ?
    C2 C7 . 1.468(12) ?
    C3 C4 . 1.383(15) ?
    C3 H3 . 0.9300 ?
    C4 C5 . 1.341(15) ?
    C4 H4 . 0.9300 ?
    C5 C6 . 1.354(12) ?
    C5 H5 . 0.9300 ?
    C6 C8 . 1.501(12) ?
    C7 H7A . 0.9600 ?
    C7 H7B . 0.9600 ?
    C7 H7C . 0.9600 ?
    C8 H8A . 0.9600 ?
    C8 H8B . 0.9600 ?
    C8 H8C . 0.9600 ?
loop_
    _geom_angle_atom_site_label_1
    _geom_angle_atom_site_label_2
    _geom_angle_atom_site_label_3
    _geom_angle_site_symmetry_1
    _geom_angle_site_symmetry_3
    _geom_angle
    _geom_angle_publ_flag
    Br1 Co1 Br1 . 3_655 115.28(9) yes
    Br1 Co1 Br2 . . 108.06(3) yes
    Br1 Co1 Br2 3_655 . 108.37(4) ?
    Br1 Co1 Br2 . 3_655 108.37(4) yes
    Br1 Co1 Br2 3_655 3_655 108.06(3) ?
    Br2 Co1 Br2 . 3_655 108.54(9) yes
    C2 N1 C6 . . 126.0(8) ?
    C2 N1 H1 . . 117.0 ?
    C6 N1 H1 . . 117.0 ?
    N1 C2 C3 . . 115.7(10) ?
    N1 C2 C7 . . 117.9(9) ?
    C3 C2 C7 . . 126.3(11) ?
    C2 C3 C4 . . 120.0(11) ?
    C2 C3 H3 . . 120.0 ?
    C4 C3 H3 . . 120.0 ?
    C5 C4 C3 . . 121.1(11) ?
    C5 C4 H4 . . 119.5 ?
    C3 C4 H4 . . 119.5 ?
    C4 C5 C6 . . 120.1(12) ?
    C4 C5 H5 . . 119.9 ?
    C6 C5 H5 . . 119.9 ?
    N1 C6 C5 . . 117.0(10) ?
    N1 C6 C8 . . 117.1(9) ?
    C5 C6 C8 . . 125.9(10) ?
    C2 C7 H7A . . 109.5 ?
    C2 C7 H7B . . 109.5 ?
    H7A C7 H7B . . 109.5 ?
    C2 C7 H7C . . 109.5 ?
    H7A C7 H7C . . 109.5 ?
    H7B C7 H7C . . 109.5 ?
    C6 C8 H8A . . 109.5 ?
    C6 C8 H8B . . 109.5 ?
    H8A C8 H8B . . 109.5 ?
    C6 C8 H8C . . 109.5 ?
    H8A C8 H8C . . 109.5 ?
    H8B C8 H8C . . 109.5 ?
loop_
    _geom_torsion_atom_site_label_1
    _geom_torsion_atom_site_label_2
    _geom_torsion_atom_site_label_3
    _geom_torsion_atom_site_label_4
    _geom_torsion_site_symmetry_1
    _geom_torsion_site_symmetry_2
    _geom_torsion_site_symmetry_3
    _geom_torsion_site_symmetry_4
    _geom_torsion
    _geom_torsion_publ_flag
    C6 N1 C2 C3 . . . . -2.9(16) ?
    C6 N1 C2 C7 . . . . -178.9(10) ?
    N1 C2 C3 C4 . . . . 0.8(18) ?
    C7 C2 C3 C4 . . . . 176.5(12) ?
    C2 C3 C4 C5 . . . . 1(2) ?
    C3 C4 C5 C6 . . . . -1(2) ?
    C2 N1 C6 C5 . . . . 3.0(15) ?
    C2 N1 C6 C8 . . . . -176.3(9) ?
    C4 C5 C6 N1 . . . . -1.0(16) ?
    C4 C5 C6 C8 . . . . 178.2(11) ?
loop_
    _geom_hbond_atom_site_label_D
    _geom_hbond_atom_site_label_H
    _geom_hbond_atom_site_label_A
    _geom_hbond_site_symmetry_A
    _geom_hbond_distance_DH
    _geom_hbond_distance_HA
    _geom_hbond_distance_DA
    _geom_hbond_angle_DHA
    N1 H1 Br2 . 0.86 2.51 3.366(7) 175.6
    C7 H7A Br2 . 0.96 2.97 3.856(10) 153.4
data_global
_journal_date_recd_electronic     2008-02-09
_journal_date_accepted     2008-02-13
_journal_name_full     'Acta Crystallographica, Section E'
_journal_year     2008
_journal_volume     64
_journal_issue      3
_journal_page_first     m485
_journal_page_last     m486
_journal_paper_category     QM
_journal_coeditor_code     AT2543
_publ_contact_author_name     'Rawhi Al-Far'
_publ_contact_author_address
;
Faculty of Information Technology and Science
Al-Balqa'a Applied University
Salt
Jordan
;
_publ_contact_author_email     rohi@bau.edu.jo
_publ_contact_author_fax     'xxxx'
_publ_contact_author_phone     'xxxx'
_publ_section_title
;
Bis(2,6-dimethylpyridinium) tetrabromidocobaltate(II)
;
loop_
    _publ_author_name
    _publ_author_footnote
    _publ_author_address
    'Ali, Basem Fares' .
;
Department of Chemistry
Al al-Bayt University
Mafraq 25113
Jordan
;
    'Al-Far, Rawhi H.' .
;
Faculty of Information Technology and Science
Al-Balqa'a Applied University
Salt
Jordan
;
    'Haddad, Salim F.' .
;
Department of Chemistry
The University of Jordan
Amman
Jordan
;
