# Supplementary material for: Bis(2,6-dimethyl­pyridinium) tetra­bromido­cobaltate(II)
Source: Acta Crystallogr Sect E Struct Rep Online. 2008 Feb 20;64(Pt 3):m485–6. doi: 10.1107/S160053680800439X (PMC2960811; doi:10.1107/S160053680800439X)
Supplement: Supplementary file 2 [file e-64-0m485-Isup2.hkl]

# 
# h,k,l, Fc-squared, Fo-squared, sigma(Fo-squared) and status flag 
# 
data_I
_shelx_title ' pbcn in Pbcn' 
_shelx_refln_list_code          4 
_shelx_F_calc_maximum      300.61 
_exptl_crystal_F_000      1140.00 
_reflns_d_resolution_high  0.8333 
 
loop_ 
 _symmetry_equiv_pos_as_xyz 
 'x, y, z' 
 '-x+1/2, -y+1/2, z+1/2' 
 '-x, y, -z+1/2' 
 'x+1/2, -y+1/2, -z' 
 '-x, -y, -z' 
 'x-1/2, y-1/2, -z-1/2' 
 'x, -y, z-1/2' 
 '-x-1/2, y-1/2, z' 
 
_cell_length_a    17.2338 
_cell_length_b     9.0691 
_cell_length_c    13.7286 
_cell_angle_alpha  90.000 
_cell_angle_beta   90.000 
_cell_angle_gamma  90.000 
 
_shelx_F_squared_multiplier     1.000 
 
loop_ 
 _refln_index_h 
 _refln_index_k 
 _refln_index_l 
 _refln_F_squared_calc 
 _refln_F_squared_meas 
 _refln_F_squared_sigma 
 _refln_observed_status 
   2   0   0    59590.16    57202.94   1194.94 o 
   4   0   0     1536.34     1563.30    102.61 o 
   6   0   0     9932.73    10105.73    434.79 o 
   8   0   0     3279.05     3522.34    164.57 o 
  10   0   0     1480.39     1655.10    169.85 o 
  12   0   0     4991.42     5405.47    319.40 o 
  14   0   0    13051.45    13725.86    571.00 o 
  16   0   0     2724.46     3020.48    319.11 o 
  18   0   0     7759.38     8515.64    430.33 o 
  20   0   0     4207.57     4729.69    444.71 o 
   1   1   0       22.74       33.55     21.30 o 
   3   1   0     5363.94     5721.73    468.32 o 
   5   1   0    36127.90    37156.32   2293.25 o 
   7   1   0     2395.48     2193.99    101.33 o 
   9   1   0    56893.48    57477.32   4471.37 o 
  11   1   0    14932.21    15746.32    529.30 o 
  13   1   0       57.58      152.26    349.60 o 
  15   1   0     1627.10     1680.78    187.77 o 
  17   1   0        2.66       -3.77    201.14 o 
  19   1   0      434.68      465.37    249.63 o 
   0   2   0     1155.83     1339.89     81.00 o 
   2   2   0     7098.70     7509.41    319.66 o 
   4   2   0    32326.08    32588.54   1344.13 o 
   6   2   0    11266.15    10832.85    451.46 o 
   8   2   0      522.48      451.49     99.73 o 
  10   2   0     1242.69     1463.38    144.03 o 
  12   2   0      310.70       20.10    176.09 o 
  14   2   0     6425.83     6007.58    343.69 o 
  16   2   0     2821.82     2731.62    303.93 o 
  18   2   0        7.05      347.24    300.27 o 
  20   2   0        0.71      111.87    351.54 o 
   1   3   0    11867.93    13143.57    589.75 o 
   3   3   0      136.22      118.12    103.40 o 
   5   3   0    14760.88    16596.11    697.62 o 
   7   3   0     7821.32     7708.56    345.91 o 
   9   3   0     4217.14     3897.56    220.54 o 
  11   3   0     6423.80     6777.09    348.82 o 
  13   3   0     4835.92     4509.52    287.54 o 
  15   3   0      428.58      356.57    225.93 o 
  17   3   0        6.10     -222.74    270.44 o 
  19   3   0      321.17       17.14    332.14 o 
   0   4   0    15709.76    18087.64    722.22 o 
   2   4   0     5152.45     6192.45    303.41 o 
   4   4   0      338.80      412.91    139.63 o 
   6   4   0    10217.93    10749.68    453.12 o 
   8   4   0     3512.54     3505.84    215.42 o 
  10   4   0     8798.10     8725.94    449.56 o 
  12   4   0     7980.61     7348.96    390.28 o 
  14   4   0     2954.73     2705.74    273.38 o 
  16   4   0        5.40     -121.28    240.21 o 
  18   4   0      298.06      204.95    282.93 o 
   1   5   0     1937.52     2164.36    124.30 o 
   3   5   0    15851.89    17076.56    764.03 o 
   5   5   0    17721.45    18773.54    809.02 o 
   7   5   0       22.55     -178.47    184.11 o 
   9   5   0     3817.73     3940.14    264.73 o 
  11   5   0      231.65       12.10    244.01 o 
  13   5   0      798.07      426.50    268.79 o 
  15   5   0      712.02     1077.26    287.83 o 
  17   5   0        1.21     -306.25    306.25 o 
   0   6   0     7537.25     8138.40    412.33 o 
   2   6   0       22.23      -93.47    190.83 o 
   4   6   0     3458.10     3705.92    242.13 o 
   6   6   0      297.07      490.26    213.13 o 
   8   6   0     2826.64     2741.15    277.95 o 
  10   6   0     5159.94     4888.17    325.94 o 
  12   6   0       10.43     -199.62    274.74 o 
  14   6   0     1596.08     1653.43    333.56 o 
  16   6   0       53.51      440.06    319.98 o 
   1   7   0    15901.09    17006.62    580.91 o 
   3   7   0      614.09      640.10    238.48 o 
   5   7   0     1540.32     2022.70    265.18 o 
   7   7   0       59.93      -54.36    258.84 o 
   9   7   0     1868.51     1718.68    305.76 o 
  11   7   0      180.09      -31.32    315.41 o 
  13   7   0      406.23      644.41    340.86 o 
  15   7   0       59.91      -35.61    362.99 o 
   0   8   0      349.53      698.34    266.04 o 
   2   8   0       16.87     -258.22    258.22 o 
   4   8   0     1182.28     1442.27    286.49 o 
   6   8   0      383.68      403.40    289.64 o 
   8   8   0     1147.58      936.43    332.20 o 
  10   8   0     1873.39     2026.48    363.14 o 
  12   8   0      343.40      810.32    359.45 o 
  14   8   0      113.15       67.67    387.55 o 
   1   9   0       54.95     -211.16    211.16 o 
   3   9   0      198.39     -305.14    305.14 o 
   5   9   0      682.69      427.79    338.46 o 
   7   9   0      452.67      706.93    331.48 o 
   9   9   0        5.03      362.83    336.96 o 
  11   9   0        9.57      125.71    368.54 o 
   0  10   0        3.49     -198.01    333.13 o 
   2  10   0        2.88     -345.83    345.83 o 
   4  10   0      168.73     -353.78    353.78 o 
   6  10   0      153.30      583.87    359.61 o 
   8  10   0       68.46      417.49    375.49 o 
   1   1   1    61743.66    64078.36   1201.60 o 
   2   1   1     8072.44     7947.45    169.37 o 
   3   1   1    17920.09    17804.87    345.11 o 
   4   1   1     8117.30     8940.50    268.13 o 
   5   1   1       63.98       11.90     34.70 o 
   6   1   1    19806.41    20194.40    619.26 o 
   7   1   1      687.62      773.48     60.69 o 
   8   1   1     4641.84     4531.18    275.00 o 
   9   1   1     3125.67     3459.04    144.04 o 
  10   1   1      435.83      480.16     93.00 o 
  11   1   1      219.36      179.49     91.63 o 
  12   1   1     3864.27     3887.82    145.74 o 
  13   1   1      176.11      276.08    102.54 o 
  14   1   1      207.20      542.17    114.13 o 
  15   1   1       16.01     -105.66    181.36 o 
  16   1   1      353.77      409.69    149.93 o 
  17   1   1     2025.95     2224.58    161.81 o 
  18   1   1      374.17      280.73    158.31 o 
  19   1   1     2329.23     2347.11    187.47 o 
  20   1   1       47.25       36.51    181.84 o 
   0   2   1     2213.34     2313.74     67.62 o 
   1   2   1      345.55      389.36     46.68 o 
   2   2   1     5246.71     5226.13    174.44 o 
   3   2   1    47911.57    46971.41   1036.24 o 
   4   2   1    20120.27    19586.86    557.48 o 
   5   2   1    15048.76    15383.12    411.37 o 
   6   2   1      722.84      824.62     92.93 o 
   7   2   1     8194.39     7790.98    488.27 o 
   8   2   1    35125.34    33308.89    961.77 o 
   9   2   1       78.69       23.97    115.05 o 
  10   2   1    31701.70    29001.92   1260.51 o 
  11   2   1       85.81      117.97    110.82 o 
  12   2   1     3788.98     3689.06    165.32 o 
  13   2   1     1177.65     1348.26    180.43 o 
  14   2   1      403.91       48.67    156.45 o 
  15   2   1     1362.97     1471.94    314.44 o 
  16   2   1        9.52     -179.99    179.99 o 
  17   2   1     3260.42     3174.77    233.73 o 
  18   2   1      308.21      289.39    220.09 o 
  19   2   1      105.97      212.51    239.70 o 
  20   2   1        2.69      298.03    363.90 o 
   1   3   1    32281.92    33950.33    708.90 o 
   2   3   1      121.38      157.73     68.57 o 
   3   3   1    10116.39    10574.42    557.89 o 
   4   3   1     1438.38     1519.07    164.79 o 
   5   3   1    31307.25    30396.46   1487.39 o 
   6   3   1     9736.64     9688.13    663.96 o 
   7   3   1     6292.07     6422.77    230.46 o 
   8   3   1     5985.65     6151.98    344.63 o 
   9   3   1      574.39      514.11    411.90 o 
  10   3   1      111.84      290.55    110.73 o 
  11   3   1     1006.03      682.16    124.99 o 
  12   3   1     2573.46     2731.18    265.71 o 
  13   3   1    13213.04    12700.25    470.66 o 
  14   3   1      553.06      577.30    243.88 o 
  15   3   1     4861.48     5113.63    602.25 o 
  16   3   1       14.00     -197.34    197.34 o 
  17   3   1       66.95     -145.34    195.09 o 
  18   3   1       38.53       89.60    598.23 o 
  19   3   1      574.05      710.52    237.39 o 
   0   4   1     8876.36     9745.59    704.22 o 
   1   4   1      958.81     1048.67     65.66 o 
   2   4   1       59.11      136.16    138.81 o 
   3   4   1     2143.61     2443.28    299.29 o 
   4   4   1    27614.07    28478.90   1112.24 o 
   5   4   1     1455.95     1478.42    113.82 o 
   6   4   1    14450.10    15551.10    955.30 o 
   7   4   1     6926.78     6984.50    231.87 o 
   8   4   1       28.93      -44.58    116.05 o 
   9   4   1       27.41      112.51    125.95 o 
  10   4   1     1302.58     1297.01    148.79 o 
  11   4   1     1625.87     1695.73    164.93 o 
  12   4   1     1377.20     1439.85    169.92 o 
  13   4   1      598.10     -275.58    275.58 o 
  14   4   1     4128.74     4287.35    361.09 o 
  15   4   1        0.66      -27.70    176.46 o 
  16   4   1      689.12      744.01    186.04 o 
  17   4   1      145.75      240.90    177.04 o 
  18   4   1      379.26      269.92    208.98 o 
  19   4   1        0.69     -162.39    225.62 o 
   1   5   1     1003.67     1124.97     83.00 o 
   2   5   1     4742.95     4977.69    147.77 o 
   3   5   1      850.69      703.81    117.39 o 
   4   5   1     2930.10     2871.95    377.99 o 
   5   5   1     3107.58     3123.72    147.37 o 
   6   5   1     1709.76     1497.21    140.77 o 
   7   5   1     1094.90     1194.94    148.66 o 
   8   5   1        0.15      -50.93    207.99 o 
   9   5   1     9907.86     9930.44    348.01 o 
  10   5   1        3.52        3.54    153.81 o 
  11   5   1     5010.31     4896.02    213.20 o 
  12   5   1       22.22      -19.34    171.99 o 
  13   5   1        0.88      -44.13    182.58 o 
  14   5   1      244.33      135.67    216.24 o 
  15   5   1      393.07      405.03    209.05 o 
  16   5   1      774.32     1157.24    218.97 o 
  17   5   1        0.08      -15.07    221.15 o 
  18   5   1      174.55      305.20    228.50 o 
   0   6   1    14350.81    15676.89    527.43 o 
   1   6   1        4.91       52.06     91.98 o 
   2   6   1     6889.16     7391.31    243.55 o 
   3   6   1      310.30      447.73    133.48 o 
   4   6   1      589.62      768.51    144.91 o 
   5   6   1     1510.97     1655.02    349.49 o 
   6   6   1        6.84      269.08    277.83 o 
   7   6   1     1757.48     1879.53    281.92 o 
   8   6   1      260.33      362.80    162.89 o 
   9   6   1      330.81      112.30    293.50 o 
  10   6   1      382.33      944.26    329.02 o 
  11   6   1       87.31      236.18    181.92 o 
  12   6   1       58.72      128.91    235.25 o 
  13   6   1      458.74      847.83    500.77 o 
  14   6   1       26.78      -83.80    220.96 o 
  15   6   1      256.65      567.69    462.28 o 
  16   6   1       29.06      320.78    366.94 o 
  17   6   1       44.51      317.66    245.43 o 
   1   7   1      327.71      496.06    113.89 o 
   2   7   1        1.56      -33.89    162.80 o 
   3   7   1      138.63      273.87    237.08 o 
   4   7   1      529.28      679.16    170.98 o 
   5   7   1        0.15     -172.15    172.15 o 
   6   7   1      129.54       77.92    176.70 o 
   7   7   1       15.71      173.15    181.82 o 
   8   7   1      109.03      104.58    189.70 o 
   9   7   1       59.48      163.67    423.78 o 
  10   7   1       14.31      122.37    205.74 o 
  11   7   1      365.50      132.51    225.09 o 
  12   7   1       11.32     -125.93    261.88 o 
  13   7   1      203.73      -62.10    242.50 o 
  14   7   1        0.01     -251.87    299.47 o 
  15   7   1        1.43     -122.34    319.12 o 
   0   8   1     2227.35     2614.13    206.56 o 
   1   8   1        0.16      -45.10    168.21 o 
   2   8   1      719.84      803.83    193.87 o 
   3   8   1       40.96      172.96    306.68 o 
   4   8   1        5.91      -35.18    241.42 o 
   5   8   1      151.33      123.57    195.49 o 
   6   8   1       30.59      191.67    346.48 o 
   7   8   1      209.33       13.14    206.99 o 
   8   8   1      859.86      666.01    275.09 o 
   9   8   1       30.66       23.19    355.89 o 
  10   8   1      546.05      494.01    458.29 o 
  11   8   1      172.39      282.10    386.74 o 
  12   8   1        6.37      258.70    244.05 o 
  13   8   1        8.17      436.19    319.79 o 
   1   9   1      334.43       91.56    150.69 o 
   2   9   1      199.24      305.42    211.17 o 
   3   9   1      191.19       10.96    304.20 o 
   4   9   1      152.38     -236.43    236.43 o 
   5   9   1      187.56      -55.26    465.73 o 
   6   9   1       42.11      278.00    220.45 o 
   7   9   1      182.88      -15.00    234.67 o 
   8   9   1        1.54     -217.48    245.41 o 
   9   9   1      904.34      970.80    254.26 o 
  10   9   1        0.81      569.98    245.15 o 
  11   9   1      234.64      396.84    260.54 o 
   0  10   1      265.14      445.40    235.83 o 
   1  10   1        1.30      -19.38    166.88 o 
   2  10   1        0.94      -74.93    385.27 o 
   3  10   1       21.29      120.96    244.02 o 
   4  10   1      476.90      798.28    247.52 o 
   5  10   1       30.49     -331.27    418.14 o 
   6  10   1      392.22      673.26    355.23 o 
   7  10   1      162.41      344.01    679.18 o 
   8  10   1        0.14       73.06    265.00 o 
   0   0   2     7467.00     8215.14    348.76 o 
   1   0   2      327.23      323.20     25.02 o 
   2   0   2    35940.91    38711.49    884.20 o 
   3   0   2     1650.64     1729.49     66.44 o 
   4   0   2     2145.27     2518.08    121.84 o 
   5   0   2    90364.77    82364.90   2028.46 o 
   6   0   2      705.66      906.70     97.30 o 
   7   0   2    60744.99    56026.29   1967.80 o 
   8   0   2    10334.78    10477.35    475.82 o 
   9   0   2    12582.05    11961.85    513.21 o 
  10   0   2    22609.70    21533.72    925.13 o 
  11   0   2     8159.72     8168.81    460.31 o 
  12   0   2     1481.06     1805.03    213.55 o 
  13   0   2    13858.30    13373.44    747.89 o 
  14   0   2       36.05     -213.28    238.94 o 
  15   0   2     2532.94     2484.55    295.04 o 
  16   0   2       33.73       -6.11    285.30 o 
  17   0   2       27.77     -108.11    307.41 o 
  18   0   2     2615.94     2963.99    367.67 o 
  19   0   2      448.07      383.04    363.54 o 
  20   0   2     1012.92     1710.98    389.66 o 
   1   1   2    28083.96    29976.21    716.06 o 
   2   1   2    29757.55    30565.42   1004.54 o 
   3   1   2     5478.60     5501.73    372.67 o 
   4   1   2    55956.38    56381.16   2157.24 o 
   5   1   2    13455.99    13318.68    347.27 o 
   6   1   2       72.65       84.00     61.85 o 
   7   1   2      658.29      653.67     96.57 o 
   8   1   2      615.23      665.98     89.89 o 
   9   1   2     9827.37     9111.67    291.36 o 
  10   1   2     2778.22     2902.06    134.24 o 
  11   1   2     2426.83     2561.92    254.62 o 
  12   1   2      851.85      867.68    145.41 o 
  13   1   2     2346.89     2324.36    269.50 o 
  14   1   2     1484.93     1466.34    244.19 o 
  15   1   2      446.24      506.60    562.16 o 
  16   1   2     4661.04     4441.62    281.80 o 
  17   1   2      542.31      616.44    220.78 o 
  18   1   2     1739.78     1662.28    297.98 o 
  19   1   2      595.27      790.24    253.52 o 
  20   1   2       80.72      -99.24    360.78 o 
   0   2   2     2726.70     2587.61    113.62 o 
   1   2   2    33932.14    35521.00    803.52 o 
   2   2   2      810.92      806.77     70.78 o 
   3   2   2     8654.72     8084.47    342.61 o 
   4   2   2    28748.94    28789.96   1041.65 o 
   5   2   2       80.45      189.00     76.22 o 
   6   2   2    14972.36    14403.40    540.82 o 
   7   2   2     1507.25     1417.01    100.86 o 
   8   2   2        2.47       94.47     96.75 o 
   9   2   2      698.78      570.96    121.84 o 
  10   2   2       29.97      126.19    131.10 o 
  11   2   2      974.46      949.68    169.15 o 
  12   2   2     3310.64     3208.17    225.65 o 
  13   2   2      713.99      614.31    214.30 o 
  14   2   2     3633.71     3157.41    275.11 o 
  15   2   2      941.53     1356.60    260.52 o 
  16   2   2      766.94      819.70    290.63 o 
  17   2   2      313.99      667.26    301.23 o 
  18   2   2        1.30      842.09    316.80 o 
  19   2   2        6.40       51.20    357.18 o 
  20   2   2       25.21      -55.03    379.50 o 
   1   3   2     4102.82     3959.42    121.78 o 
   2   3   2     3177.78     2992.25    121.20 o 
   3   3   2      889.72     1026.25    105.17 o 
   4   3   2     5257.79     5019.33    226.62 o 
   5   3   2     1705.67     1475.00    122.44 o 
   6   3   2     9271.49     8821.23    427.01 o 
   7   3   2     2605.39     2500.86    148.98 o 
   8   3   2     5775.76     5975.91    227.41 o 
   9   3   2      511.50      266.14    136.03 o 
  10   3   2       34.21       42.80    140.17 o 
  11   3   2       12.80      -91.04    150.38 o 
  12   3   2     1679.51     2002.91    178.12 o 
  13   3   2      106.10      115.66    178.96 o 
  14   3   2     2531.90     2700.60    249.80 o 
  15   3   2     1088.81      671.94    269.19 o 
  16   3   2      842.80      770.18    292.01 o 
  17   3   2      392.47      452.06    304.56 o 
  18   3   2       62.02     -166.65    321.80 o 
  19   3   2       24.16       16.39    372.65 o 
   0   4   2     2710.36     2694.42    145.55 o 
   1   4   2       36.74      109.34     82.73 o 
   2   4   2      396.97      508.81    121.23 o 
   3   4   2     4800.29     4813.91    175.18 o 
   4   4   2     4354.61     4759.61    280.74 o 
   5   4   2    16292.15    16768.84    714.54 o 
   6   4   2     1164.36     1351.09    158.93 o 
   7   4   2    10825.81    11052.45    512.92 o 
   8   4   2      176.41       22.11    164.95 o 
   9   4   2     1065.07      947.15    185.55 o 
  10   4   2       56.67     -179.28    179.28 o 
  11   4   2     1778.73     1834.16    213.28 o 
  12   4   2      914.13      931.86    213.23 o 
  13   4   2     1374.43      957.88    228.27 o 
  14   4   2      402.85      235.93    224.97 o 
  15   4   2      725.25      844.11    237.13 o 
  16   4   2      221.73      398.51    233.77 o 
  17   4   2      738.96      893.75    263.21 o 
  18   4   2        0.42      391.05    309.01 o 
  19   4   2      254.15      521.11    354.42 o 
   1   5   2       58.32       55.73    173.38 o 
   2   5   2     7267.07     8507.87    356.87 o 
   3   5   2     6160.50     6446.18    309.92 o 
   4   5   2     4613.13     4248.54    258.63 o 
   5   5   2     5604.60     5638.01    233.12 o 
   6   5   2      286.38      395.54    175.69 o 
   7   5   2      962.29     1029.69    195.14 o 
   8   5   2      103.77      209.14    185.28 o 
   9   5   2       34.30        0.34    202.52 o 
  10   5   2      707.79     1029.97    227.08 o 
  11   5   2       68.80       78.89    234.39 o 
  12   5   2      315.31      586.02    243.63 o 
  13   5   2     2073.30     2417.15    281.17 o 
  14   5   2      280.93      614.94    275.54 o 
  15   5   2      871.94      620.61    298.80 o 
  16   5   2     1348.11     1429.08    316.98 o 
  17   5   2       15.06     -317.28    317.28 o 
  18   5   2      276.38      297.70    321.23 o 
   0   6   2     5661.87     6017.94    254.63 o 
   1   6   2     1250.16     1427.34    141.96 o 
   2   6   2     1604.86     1735.53    203.93 o 
   3   6   2     3472.37     3661.75    235.17 o 
   4   6   2     2183.91     2331.12    214.82 o 
   5   6   2      174.69      267.52    199.90 o 
   6   6   2      797.26      712.18    217.65 o 
   7   6   2     1896.12     2193.19    241.99 o 
   8   6   2     1444.88     1157.75    253.88 o 
   9   6   2      120.66       39.58    235.02 o 
  10   6   2      873.42      411.92    265.62 o 
  11   6   2      210.31      446.03    256.69 o 
  12   6   2      251.31      270.01    282.11 o 
  13   6   2       56.58     -269.59    291.70 o 
  14   6   2      335.75      576.18    318.18 o 
  15   6   2      359.01      689.13    328.06 o 
  16   6   2        1.10     -304.84    345.56 o 
  17   6   2      230.78     -197.74    377.46 o 
   1   7   2     3427.43     3746.47    399.93 o 
   2   7   2      659.06      876.57    239.17 o 
   3   7   2       21.80      154.34    226.78 o 
   4   7   2      178.99       47.92    238.94 o 
   5   7   2       62.78      413.74    240.70 o 
   6   7   2     4112.56     4060.31    305.68 o 
   7   7   2      489.86     1064.69    254.88 o 
   8   7   2     2343.26     2022.40    306.50 o 
   9   7   2     2535.19     2570.97    327.62 o 
  10   7   2      205.20     -310.59    310.59 o 
  11   7   2     1449.75     1527.22    336.60 o 
  12   7   2     1328.47     1290.43    359.00 o 
  13   7   2        1.47      266.21    335.55 o 
  14   7   2      350.40     1130.58    360.52 o 
  15   7   2        7.80      404.35    372.57 o 
   0   8   2     1022.74     1108.58    280.83 o 
   1   8   2      780.79      772.44    195.56 o 
   2   8   2      160.49      508.24    259.49 o 
   3   8   2     2130.50     1959.61    317.25 o 
   4   8   2      414.48      305.80    276.69 o 
   5   8   2      211.62      503.50    276.45 o 
   6   8   2      209.70      -50.95    287.61 o 
   7   8   2       16.21      162.74    298.53 o 
   8   8   2      351.31      167.13    315.30 o 
   9   8   2       11.26       72.03    311.97 o 
  10   8   2      526.24      387.87    337.03 o 
  11   8   2      237.64      395.02    340.30 o 
  12   8   2        0.07      160.72    360.14 o 
  13   8   2        8.39      506.82    357.86 o 
   1   9   2        0.45      282.79    201.97 o 
   2   9   2       56.59       89.51    293.24 o 
   3   9   2      300.55      394.12    301.16 o 
   4   9   2        1.91     -310.82    310.82 o 
   5   9   2      693.42      636.64    316.61 o 
   6   9   2      147.80      480.52    311.77 o 
   7   9   2      187.28     -266.95    333.63 o 
   8   9   2      214.33      413.01    333.91 o 
   9   9   2       14.85      194.85    342.21 o 
  10   9   2       29.24      466.38    345.84 o 
  11   9   2       20.65      236.72    371.97 o 
   0  10   2       73.68     -160.20    340.35 o 
   1  10   2        5.16      -69.05    257.71 o 
   2  10   2       77.94      -57.52    333.10 o 
   3  10   2        0.34      169.72    337.09 o 
   4  10   2       12.61      159.51    341.94 o 
   5  10   2        1.01      -35.34    341.93 o 
   6  10   2       64.73      218.72    356.48 o 
   7  10   2       19.46      581.75    363.91 o 
   1   1   3     2917.33     2883.92    106.47 o 
   2   1   3       42.02       67.82     40.35 o 
   3   1   3       89.54      143.76     43.19 o 
   4   1   3     3067.39     2963.56    104.14 o 
   5   1   3     1137.25     1085.49     62.28 o 
   6   1   3     7651.18     7586.79    237.85 o 
   7   1   3    15805.05    16268.04    461.30 o 
   8   1   3     7657.43     7576.80    232.70 o 
   9   1   3    21559.79    21873.47   1210.79 o 
  10   1   3       21.60     -109.50    109.50 o 
  11   1   3     9888.82     9822.94    353.97 o 
  12   1   3     3169.97     3283.68    170.77 o 
  13   1   3     1668.03     1796.22    351.66 o 
  14   1   3     1562.95     1687.50    173.84 o 
  15   1   3      775.04     1021.58    188.41 o 
  16   1   3        1.14       63.56    193.26 o 
  17   1   3      237.20        6.50    267.01 o 
  18   1   3        0.52      531.48    220.28 o 
  19   1   3       48.02       90.94    244.01 o 
  20   1   3       97.04      -33.67    355.05 o 
   0   2   3    64338.66    65702.65   1592.53 o 
   1   2   3    41554.58    40079.52    890.29 o 
   2   2   3    38970.80    38100.26   1205.05 o 
   3   2   3    50960.72    50329.10   1409.56 o 
   4   2   3      130.26      173.98     74.82 o 
   5   2   3     6239.04     5959.62    260.00 o 
   6   2   3      129.93      214.50     83.69 o 
   7   2   3     2046.39     2043.70    125.00 o 
   8   2   3     2045.59     2154.10    122.78 o 
   9   2   3      494.14      444.15    121.10 o 
  10   2   3      512.54      595.56    133.33 o 
  11   2   3     3212.76     2881.26    183.51 o 
  12   2   3     3270.85     2989.48    211.59 o 
  13   2   3       13.04     -158.77    198.75 o 
  14   2   3      770.38      575.42    235.97 o 
  15   2   3     6083.76     5848.59    318.72 o 
  16   2   3      368.66      704.51    263.01 o 
  17   2   3     2384.31     2195.68    318.67 o 
  18   2   3     1615.08     1223.08    346.00 o 
  19   2   3       13.05      284.62    336.36 o 
   1   3   3    10162.83     9576.20    325.38 o 
   2   3   3     6452.24     6197.57    296.88 o 
   3   3   3     8965.06     8603.49    388.43 o 
   4   3   3      359.40      411.70    100.10 o 
   5   3   3    13740.73    14115.36    578.57 o 
   6   3   3    28490.86    29201.92   1384.31 o 
   7   3   3      261.42      217.99    118.94 o 
   8   3   3    17238.62    16794.71    611.59 o 
   9   3   3     1206.75      726.12    145.28 o 
  10   3   3     1178.79     1004.17    148.27 o 
  11   3   3      120.92       44.89    150.34 o 
  12   3   3     5795.70     5865.91    314.92 o 
  13   3   3      171.08      181.07    180.80 o 
  14   3   3      988.51     1104.66    211.08 o 
  15   3   3      832.97      477.25    246.33 o 
  16   3   3      373.08      311.14    266.50 o 
  17   3   3      183.69      326.37    288.60 o 
  18   3   3       29.67      372.65    301.70 o 
  19   3   3       31.29      548.70    347.19 o 
   0   4   3       77.16      404.18    112.50 o 
   1   4   3     7409.81     7785.10    265.53 o 
   2   4   3     7107.11     6986.85    370.22 o 
   3   4   3     7011.28     6914.90    308.24 o 
   4   4   3     7179.49     6912.06    332.89 o 
   5   4   3       94.28      101.15    129.98 o 
   6   4   3     3147.84     3059.10    200.16 o 
   7   4   3     7606.66     7102.86    287.48 o 
   8   4   3      281.44      193.16    149.59 o 
   9   4   3      536.59      545.35    164.00 o 
  10   4   3      328.59      381.56    173.54 o 
  11   4   3     3087.07     2943.21    221.59 o 
  12   4   3      405.87      727.01    190.76 o 
  13   4   3     2888.80     2422.97    241.78 o 
  14   4   3     2180.49     2214.02    230.57 o 
  15   4   3      453.74      272.52    230.30 o 
  16   4   3      307.28      238.50    242.74 o 
  17   4   3     1058.11     1432.27    268.51 o 
  18   4   3      110.07     -155.23    297.63 o 
   1   5   3    13059.55    12981.51    918.72 o 
   2   5   3    13920.65    13397.02    605.05 o 
   3   5   3      833.66      734.31    164.69 o 
   4   5   3     5191.89     5235.22    217.80 o 
   5   5   3       98.46      538.05    155.51 o 
   6   5   3      333.80      555.48    166.89 o 
   7   5   3       86.52      267.60    172.58 o 
   8   5   3     1443.92     1367.00    200.97 o 
   9   5   3       31.00     -174.64    195.06 o 
  10   5   3      331.95        8.27    209.16 o 
  11   5   3      297.84       64.47    218.15 o 
  12   5   3      877.65      801.60    229.40 o 
  13   5   3      346.59      682.64    234.70 o 
  14   5   3      203.01      287.80    243.84 o 
  15   5   3        2.05     -190.15    263.45 o 
  17   5   3      463.64      227.93    291.19 o 
   0   6   3        3.49      451.59    173.35 o 
   1   6   3        4.13      109.21    150.51 o 
   2   6   3       84.02      147.17    173.52 o 
   3   6   3        0.32      -12.03    187.59 o 
   4   6   3      224.04      207.04    196.49 o 
   5   6   3     1411.96     1404.30    214.16 o 
   6   6   3     1212.67     1000.57    211.29 o 
   7   6   3     2144.69     2400.50    242.30 o 
   8   6   3     2334.60     2377.94    255.17 o 
   9   6   3      768.05      528.45    241.62 o 
  10   6   3     3375.62     3491.08    289.56 o 
  11   6   3      173.60      151.96    256.20 o 
  12   6   3     1673.12     1840.35    292.41 o 
  13   6   3      910.55      858.38    291.15 o 
  14   6   3      440.49      898.00    292.61 o 
  15   6   3      347.63      515.61    306.54 o 
  16   6   3       49.29      278.32    324.89 o 
   1   7   3       35.74      -22.64    156.42 o 
   2   7   3       17.51       18.55    228.32 o 
   3   7   3      250.66      639.69    230.10 o 
   4   7   3      479.28      642.12    234.30 o 
   5   7   3       46.59      335.71    233.30 o 
   6   7   3      798.51      420.95    263.50 o 
   7   7   3       28.70       -6.79    254.66 o 
   8   7   3       63.92      421.93    270.07 o 
   9   7   3      170.37     -289.20    289.20 o 
  10   7   3       48.03     -178.34    297.54 o 
  11   7   3        7.07     -225.63    300.21 o 
  12   7   3        3.70     -322.38    322.38 o 
  13   7   3        8.71      444.13    325.81 o 
  14   7   3        1.52     -190.69    346.70 o 
  15   7   3       40.49     -370.44    370.44 o 
   0   8   3      402.07      364.36    266.26 o 
   1   8   3      183.95      473.32    199.99 o 
   2   8   3      112.84      198.32    250.67 o 
   3   8   3       85.81     -152.68    268.06 o 
   4   8   3      137.77      118.89    269.56 o 
   5   8   3        6.30      237.25    265.20 o 
   6   8   3      528.82      987.62    278.75 o 
   7   8   3       88.65      120.49    290.50 o 
   8   8   3      706.91     1058.43    309.56 o 
   9   8   3        4.24     -305.65    319.89 o 
  10   8   3      627.13     1066.72    330.02 o 
  11   8   3      187.16      249.61    330.20 o 
  12   8   3      159.69     -105.71    368.15 o 
  13   8   3       63.59       13.04    366.15 o 
   1   9   3      570.15      708.27    208.87 o 
   2   9   3      749.07      550.67    312.27 o 
   3   9   3      189.36      228.25    299.15 o 
   4   9   3      394.88      127.94    310.14 o 
   5   9   3       25.40      -92.86    311.97 o 
   6   9   3      229.28     -122.33    321.41 o 
   7   9   3        1.19      201.10    312.90 o 
   8   9   3      118.43     -229.09    325.86 o 
   9   9   3       17.24      -23.18    336.23 o 
  10   9   3      131.68     -352.61    352.61 o 
  11   9   3       19.30      487.21    365.93 o 
   0  10   3       10.28      254.72    342.40 o 
   1  10   3      134.00      344.71    246.00 o 
   2  10   3      124.07      580.29    334.73 o 
   3  10   3      128.97      -96.84    337.02 o 
   4  10   3      344.45      553.65    351.58 o 
   5  10   3      110.67      346.82    347.63 o 
   6  10   3       84.95      121.29    353.13 o 
   7  10   3      370.98      401.06    364.96 o 
   0   0   4    26559.47    28427.71    887.60 o 
   1   0   4    26309.79    25997.55    617.50 o 
   2   0   4     7834.43     7673.34    316.09 o 
   4   0   4        7.15       39.58     76.60 o 
   5   0   4       40.81      124.66     81.98 o 
   6   0   4     7955.83     7914.94    367.75 o 
   7   0   4    31335.64    33483.54   1481.63 o 
   8   0   4    45204.33    45703.59   1864.05 o 
   9   0   4       12.70       75.46    138.89 o 
  10   0   4    24564.73    24031.89    930.65 o 
  11   0   4     6823.93     6761.11    349.85 o 
  12   0   4     9976.78    10289.84    516.61 o 
  13   0   4     2000.26     2043.10    234.40 o 
  14   0   4     3906.14     4129.04    278.82 o 
  15   0   4     2027.76     2128.05    287.72 o 
  16   0   4     1016.42      440.57    293.04 o 
  17   0   4     2174.14     1912.02    340.28 o 
  18   0   4       43.07     -303.05    330.80 o 
  19   0   4       24.74     -261.11    353.50 o 
  20   0   4      343.61      914.22    376.31 o 
   1   1   4    17541.74    18369.99    383.40 o 
   2   1   4    34495.81    34666.22   2753.53 o 
   3   1   4     6269.61     6593.25    462.50 o 
   4   1   4     4184.22     4435.73    133.02 o 
   5   1   4     2173.10     2140.39     88.31 o 
   6   1   4     9853.70     9563.51    299.05 o 
   7   1   4      772.53      892.27    164.12 o 
   8   1   4     9701.42    10073.89    318.51 o 
   9   1   4     4848.00     4631.81    159.49 o 
  10   1   4     1220.86     1206.63    118.39 o 
  11   1   4     3287.31     3582.49    270.95 o 
  12   1   4     7261.39     7078.14    202.57 o 
  13   1   4      678.04      784.39    152.95 o 
  14   1   4       22.59      227.94    160.52 o 
  15   1   4       12.27      140.15    174.37 o 
  16   1   4     2183.99     1661.32    217.28 o 
  17   1   4      416.52      336.06    214.90 o 
  18   1   4      225.98      142.67    227.65 o 
  19   1   4      494.95      852.55    244.49 o 
   0   2   4      566.13      463.97     75.16 o 
   1   2   4     1340.34     1202.24     59.57 o 
   2   2   4     6095.66     5895.33    255.78 o 
   3   2   4     6147.20     6078.77    282.88 o 
   4   2   4      892.01      789.42     88.57 o 
   5   2   4      975.28      866.31     94.91 o 
   6   2   4     5298.98     5107.74    207.55 o 
   7   2   4     7238.30     7914.97    372.07 o 
   8   2   4     3548.79     3785.14    193.27 o 
   9   2   4     1204.59     1325.39    136.06 o 
  10   2   4     2776.14     2906.19    165.05 o 
  11   2   4     2077.68     2350.77    175.81 o 
  12   2   4     1668.82     1610.83    195.51 o 
  13   2   4     1586.51     1464.57    213.63 o 
  14   2   4      778.75      604.75    226.21 o 
  15   2   4        8.16      121.28    232.41 o 
  16   2   4       45.64      246.27    257.22 o 
  17   2   4      656.44      317.39    299.64 o 
  18   2   4      182.84      -55.04    311.24 o 
  19   2   4        0.03     -339.98    339.98 o 
   1   3   4    12284.47    11999.51    356.24 o 
   2   3   4     1015.54     1040.97    104.37 o 
   3   3   4    16554.17    17282.24    641.82 o 
   4   3   4     1266.32     1415.18    109.01 o 
   5   3   4     1463.04     1296.86    118.15 o 
   6   3   4       39.45       94.95    112.49 o 
   7   3   4      622.85      490.54    121.20 o 
   8   3   4      145.06      343.66    123.67 o 
   9   3   4     1451.80     1519.91    145.48 o 
  10   3   4       14.44       48.04    140.77 o 
  11   3   4      720.83      706.73    164.25 o 
  12   3   4      203.29      322.37    171.33 o 
  13   3   4        4.11      157.16    183.97 o 
  14   3   4        0.16      170.12    194.99 o 
  15   3   4      134.57      482.60    222.72 o 
  16   3   4      105.38       94.08    245.02 o 
  17   3   4      356.46      425.74    281.54 o 
  18   3   4      151.92     -217.88    305.04 o 
  19   3   4      857.00      709.71    350.69 o 
   0   4   4     7156.15     7192.48    376.13 o 
   1   4   4       85.78       11.48     85.31 o 
   2   4   4    22163.33    20836.59    807.49 o 
   3   4   4      438.76      117.86    130.31 o 
   4   4   4     6474.68     5925.76    244.36 o 
   5   4   4       63.13       69.08    134.13 o 
   6   4   4        0.84       57.04    139.28 o 
   7   4   4      357.22      488.07    142.36 o 
   8   4   4     1581.61     1654.39    169.58 o 
   9   4   4       48.41      205.15    159.05 o 
  10   4   4     2231.13     2465.55    188.51 o 
  11   4   4      139.23      -30.92    182.87 o 
  12   4   4      654.91      577.32    203.96 o 
  13   4   4        5.50      139.02    196.06 o 
  14   4   4       29.36      187.33    208.37 o 
  15   4   4      127.47      332.32    229.16 o 
  16   4   4       26.86      336.57    239.07 o 
  17   4   4       86.68     -170.75    266.11 o 
  18   4   4      669.18      799.05    299.75 o 
   1   5   4       84.98      171.94    102.25 o 
   2   5   4     6962.27     6633.24    301.76 o 
   3   5   4       10.55     -150.17    150.17 o 
   4   5   4      666.18      349.80    161.91 o 
   5   5   4     1267.00     1048.83    172.17 o 
   6   5   4     1511.55     1087.85    179.39 o 
   7   5   4     2014.47     2011.68    190.55 o 
   8   5   4      941.89      906.85    186.27 o 
   9   5   4     2805.53     2308.44    225.37 o 
  10   5   4      385.46      267.68    204.20 o 
  11   5   4     4054.87     3766.92    253.52 o 
  12   5   4     1169.39     1181.97    229.51 o 
  13   5   4     1576.49     1468.16    248.24 o 
  14   5   4      185.70      317.57    242.29 o 
  15   5   4      452.86      501.32    255.36 o 
  16   5   4      652.19      549.94    271.04 o 
  17   5   4      101.31      258.92    272.70 o 
   0   6   4      331.76       88.42    179.19 o 
   1   6   4     1177.19     1328.34    137.55 o 
   2   6   4       60.34       22.44    182.44 o 
   3   6   4     3275.82     2920.50    228.95 o 
   4   6   4      418.53      800.39    183.66 o 
   5   6   4     1343.53     1199.24    210.47 o 
   6   6   4        8.25        6.18    205.27 o 
   7   6   4     6595.39     6471.83    318.55 o 
   8   6   4       66.73      -22.78    215.17 o 
   9   6   4       92.05     -116.32    231.10 o 
  10   6   4      115.62       20.56    240.99 o 
  11   6   4     2160.69     1841.88    271.82 o 
  12   6   4      106.06      821.87    250.59 o 
  13   6   4      492.73      385.43    282.48 o 
  14   6   4       15.84      -30.77    284.76 o 
  15   6   4      105.63      749.82    287.55 o 
  16   6   4      150.70      174.26    317.81 o 
   1   7   4       19.38      -98.51    157.22 o 
   2   7   4     3781.28     3895.81    276.52 o 
   3   7   4       15.19       47.50    227.38 o 
   4   7   4      756.59      842.20    241.28 o 
   5   7   4      299.37      769.68    237.38 o 
   6   7   4      652.15     1122.91    247.28 o 
   7   7   4     1939.17     2131.28    278.77 o 
   8   7   4      739.04      922.40    272.46 o 
   9   7   4     2661.23     2682.80    309.70 o 
  10   7   4      121.02     -288.70    288.70 o 
  12   7   4     1055.59      787.79    320.74 o 
  13   7   4      386.45      286.12    323.23 o 
  14   7   4        0.99     -151.51    323.05 o 
  15   7   4      191.27      287.11    351.63 o 
   0   8   4      884.73      793.72    272.54 o 
   1   8   4      394.46      468.80    187.82 o 
   2   8   4      406.24      480.74    264.04 o 
   3   8   4     1030.51      890.96    282.96 o 
   4   8   4      101.65      411.74    257.92 o 
   5   8   4        2.54      -48.31    275.35 o 
   6   8   4       46.31     -101.33    275.97 o 
   7   8   4      928.04      810.17    305.63 o 
   8   8   4      150.90      -78.23    304.98 o 
   9   8   4       96.85      177.27    309.66 o 
  10   8   4      116.68      966.70    314.57 o 
  11   8   4      219.02      461.47    332.70 o 
  12   8   4      136.11      107.86    353.08 o 
  13   8   4      183.61       56.79    362.31 o 
   1   9   4      550.03      736.03    286.41 o 
   2   9   4      217.31      525.40    295.33 o 
   3   9   4      206.10      172.60    299.63 o 
   4   9   4       25.20      -40.92    300.22 o 
   5   9   4       95.40     -157.45    312.48 o 
   6   9   4      185.05     -323.81    323.81 o 
   7   9   4      105.96      -56.92    320.14 o 
   8   9   4      212.12      610.68    333.43 o 
   9   9   4       68.86     -206.36    347.74 o 
  10   9   4        2.12      -88.69    352.01 o 
   0  10   4       95.40      239.97    331.76 o 
   1  10   4       11.12      -48.68    233.54 o 
   2  10   4       31.80       24.26    337.38 o 
   3  10   4       40.21      679.46    331.40 o 
   4  10   4       51.51     -354.45    354.45 o 
   5  10   4       27.36     -261.78    353.90 o 
   6  10   4       14.37     -293.76    358.06 o 
   1   1   5      196.20      200.51     36.41 o 
   2   1   5    15772.15    15946.10   1241.79 o 
   3   1   5      379.64      420.73     58.48 o 
   4   1   5    10767.39    10456.35    382.27 o 
   5   1   5    12135.14    13258.32    383.15 o 
   6   1   5      100.60      -49.14     73.31 o 
   7   1   5     5503.79     5910.47    241.04 o 
   8   1   5        3.14       38.43     88.63 o 
   9   1   5     4009.15     4036.03    138.21 o 
  10   1   5      714.08      712.77    114.11 o 
  11   1   5     5056.12     5001.03    187.65 o 
  12   1   5       32.02     -103.31    134.31 o 
  13   1   5     3510.12     3525.66    287.21 o 
  14   1   5     1290.42     1340.61    198.97 o 
  15   1   5     1299.41     1630.63    326.69 o 
  16   1   5     2117.88     2161.99    221.14 o 
  17   1   5      179.34     -212.86    212.86 o 
  18   1   5      194.35      305.19    224.69 o 
  19   1   5       17.08       72.86    240.66 o 
   0   2   5     3746.74     3695.37    145.86 o 
   1   2   5       33.06      -29.80     57.07 o 
   2   2   5     9157.54     8867.48    412.17 o 
   3   2   5       57.95      110.75     85.55 o 
   4   2   5    12030.60    12090.14    501.29 o 
   5   2   5    15992.39    15069.49    561.86 o 
   6   2   5      427.89      318.26    107.97 o 
   7   2   5    26197.34    26235.73   1292.79 o 
   8   2   5     1004.36      997.42    129.60 o 
   9   2   5     2511.45     2447.33    161.32 o 
  10   2   5     5548.87     5330.55    296.15 o 
  11   2   5     4712.91     4819.70    241.31 o 
  12   2   5      633.94      572.16    182.38 o 
  13   2   5     4596.86     4964.04    249.55 o 
  14   2   5      255.73      484.86    215.10 o 
  16   2   5      335.01      392.67    259.22 o 
  17   2   5       19.53      402.95    278.04 o 
  18   2   5      180.64      463.53    306.47 o 
  19   2   5      182.53      571.26    330.66 o 
   1   3   5    20950.00    20064.27    893.61 o 
   2   3   5    32314.04    30369.35   1376.75 o 
   3   3   5     6625.15     6712.72    327.08 o 
   4   3   5     6994.51     7295.31    365.61 o 
   5   3   5       33.10      -32.39    113.70 o 
   6   3   5     1948.90     1984.51    134.92 o 
   7   3   5        8.14     -126.59    126.59 o 
   8   3   5     1711.76     1962.77    148.34 o 
   9   3   5      563.77      645.75    149.41 o 
  10   3   5     2127.68     2011.50    169.12 o 
  12   3   5     3446.66     3283.21    223.15 o 
  13   3   5       62.76      161.00    186.47 o 
  14   3   5      576.92      785.88    216.43 o 
  15   3   5       97.05      106.18    224.79 o 
  16   3   5     2873.53     2576.74    293.52 o 
  17   3   5      217.05      335.72    275.23 o 
  18   3   5      328.27      494.28    307.54 o 
   0   4   5     7752.95     7284.48    375.82 o 
   1   4   5     3489.86     3527.04    117.13 o 
   2   4   5     1163.63     1120.29    140.73 o 
   3   4   5    20396.17    19707.55    785.10 o 
   4   4   5       38.37       47.91    128.48 o 
   5   4   5        7.52     -136.53    136.53 o 
   6   4   5       71.13      -63.37    143.41 o 
   7   4   5     3519.70     3002.41    198.01 o 
   8   4   5     1529.95     1021.19    169.67 o 
   9   4   5      314.36       28.91    167.88 o 
  10   4   5     3568.66     3484.52    210.55 o 
  11   4   5     2716.08     2665.66    212.18 o 
  12   4   5     1165.95      980.18    207.24 o 
  13   4   5       51.95     -139.70    204.95 o 
  14   4   5        5.14      -51.87    219.58 o 
  15   4   5      894.78     1004.35    247.14 o 
  16   4   5       74.64      222.96    247.22 o 
  17   4   5      991.57     1274.01    292.09 o 
  18   4   5      314.28      158.37    300.27 o 
   1   5   5      457.93      416.20    125.61 o 
   2   5   5       78.99        9.41    154.36 o 
   3   5   5     1609.82     1808.69    162.19 o 
   4   5   5      267.00       88.14    159.81 o 
   5   5   5     2885.46     2753.22    189.92 o 
   6   5   5     5792.44     4945.55    273.94 o 
   7   5   5       14.41      -85.06    171.34 o 
   8   5   5     3547.80     3612.51    220.16 o 
   9   5   5     1245.41     1207.35    204.60 o 
  10   5   5        4.43     -201.37    201.37 o 
  11   5   5      159.96        8.67    209.29 o 
  12   5   5     2280.41     2092.98    246.86 o 
  13   5   5       49.51      104.82    225.44 o 
  14   5   5     1140.91      696.59    260.62 o 
  15   5   5      351.31      234.48    260.90 o 
  16   5   5        0.93      137.67    272.66 o 
  17   5   5      155.11      284.54    285.35 o 
   0   6   5      259.72      368.54    185.21 o 
   1   6   5     1170.63     1222.54    142.45 o 
   2   6   5        4.45      -39.98    183.03 o 
   3   6   5     2458.50     2394.50    220.20 o 
   4   6   5      676.10      635.07    196.86 o 
   5   6   5     1201.57     1333.16    216.26 o 
   6   6   5     1928.73     1687.16    227.60 o 
   7   6   5       20.42      -40.38    213.00 o 
   8   6   5     1837.72     2000.55    243.77 o 
   9   6   5       16.39     -128.87    229.19 o 
  10   6   5     1297.24     1315.85    249.89 o 
  13   6   5        4.21     -276.56    276.56 o 
  14   6   5      590.95      424.81    291.32 o 
  15   6   5      351.61      294.17    298.47 o 
  16   6   5      260.14      267.45    312.95 o 
   1   7   5      398.61      339.20    163.79 o 
   2   7   5        0.74     -228.38    228.38 o 
   3   7   5      227.11     -188.48    229.08 o 
   4   7   5       48.85      540.79    223.69 o 
   5   7   5       14.98     -237.25    237.25 o 
   6   7   5       31.35     -182.83    244.52 o 
   7   7   5        3.18     -258.62    258.62 o 
   8   7   5       95.21       76.34    257.24 o 
   9   7   5       89.23      -48.52    264.77 o 
  10   7   5       62.46      378.11    280.88 o 
  11   7   5      413.42      325.14    305.44 o 
  12   7   5        5.17     -150.57    299.80 o 
  13   7   5       63.71       88.30    313.20 o 
  14   7   5       45.76     -338.59    338.59 o 
   0   8   5      246.20      106.34    267.19 o 
   1   8   5      311.68      598.66    188.07 o 
   2   8   5      604.69      391.11    277.31 o 
   3   8   5     1032.63     1035.37    278.85 o 
   4   8   5      517.84      158.37    280.29 o 
   5   8   5        4.07      375.66    275.48 o 
   6   8   5      284.45      692.44    275.40 o 
   7   8   5      141.73       28.90    292.34 o 
   8   8   5      185.08     -177.30    302.44 o 
   9   8   5       19.21      148.09    305.39 o 
  10   8   5        9.97       64.97    315.26 o 
  11   8   5      125.17      108.46    333.99 o 
  12   8   5       67.80     -149.18    345.19 o 
   1   9   5       37.54       51.39    258.63 o 
   2   9   5      154.87      444.70    293.22 o 
   3   9   5       87.04      506.41    294.87 o 
   4   9   5       44.76     -312.72    312.72 o 
   5   9   5      138.06       18.08    321.44 o 
   6   9   5      586.24      302.62    319.36 o 
   7   9   5        0.67     -326.07    326.07 o 
   8   9   5      297.26      -51.42    340.60 o 
   9   9   5       37.35      301.23    342.82 o 
   0  10   5      499.78      140.12    354.55 o 
   1  10   5      108.82      707.14    234.66 o 
   2  10   5      176.94       51.55    343.96 o 
   3  10   5      233.01      525.73    343.25 o 
   4  10   5        7.15     -105.89    338.64 o 
   5  10   5        3.99     -354.97    354.97 o 
   0   0   6     1209.47     1288.72     87.58 o 
   1   0   6    19440.94    20136.58    826.67 o 
   2   0   6     5110.04     4828.22    233.76 o 
   3   0   6    43436.70    43993.20   1467.57 o 
   4   0   6    28343.93    29509.91   1267.77 o 
   5   0   6    12830.39    12336.82    520.52 o 
   6   0   6    12004.51    12404.11    469.33 o 
   7   0   6      747.66      886.28    127.24 o 
   8   0   6      151.09      256.76    134.43 o 
   9   0   6      205.15      285.89    145.00 o 
  10   0   6     1470.21     1832.51    176.60 o 
  11   0   6     2184.97     2687.99    200.78 o 
  12   0   6      754.62     1082.80    203.61 o 
  13   0   6      477.39      613.91    225.08 o 
  14   0   6     4807.27     4947.66    294.59 o 
  15   0   6     6632.65     6654.50    349.15 o 
  16   0   6     1360.00     1253.11    296.28 o 
  17   0   6     2470.31     2967.83    334.38 o 
  18   0   6       15.38      320.37    312.64 o 
  19   0   6       41.59     -357.27    357.27 o 
   1   1   6     2641.33     2503.12     58.94 o 
   2   1   6     1486.43     1468.94     96.59 o 
   3   1   6     1584.98     1650.73     75.19 o 
   4   1   6     2391.32     2533.20    232.68 o 
   5   1   6     8709.43     8919.80    279.31 o 
   6   1   6    21086.38    21851.81   1061.50 o 
   7   1   6      852.12      927.47     95.37 o 
   8   1   6     8284.51     8611.64    253.44 o 
   9   1   6     1953.07     1851.17    402.87 o 
  10   1   6      371.73      572.57    117.78 o 
  11   1   6      734.84      682.24    130.66 o 
  12   1   6     3759.27     4334.29    403.16 o 
  13   1   6      835.55     1069.66    158.68 o 
  14   1   6     1013.55      736.80    172.94 o 
  15   1   6     1329.30     1044.04    193.43 o 
  16   1   6        3.88     -255.08    418.60 o 
  17   1   6        4.83      244.08    407.27 o 
  18   1   6       43.33      -98.67    230.27 o 
  19   1   6      313.34      441.09    274.36 o 
   0   2   6    29904.41    28748.56   1246.01 o 
   1   2   6      127.19      168.12     66.70 o 
   2   2   6     5978.60     6244.70    257.65 o 
   3   2   6     2263.39     2197.08    120.47 o 
   4   2   6      230.43      213.47    105.42 o 
   5   2   6      388.50      383.93    110.51 o 
   6   2   6       71.36       29.30    112.56 o 
   7   2   6     3614.38     3802.02    162.07 o 
   8   2   6     3468.93     3457.81    166.75 o 
   9   2   6       10.71      -50.12    141.44 o 
  10   2   6     2849.86     2814.89    181.61 o 
  11   2   6     1590.91     1688.39    178.54 o 
  12   2   6      544.73      283.56    189.27 o 
  13   2   6      346.07      451.93    205.39 o 
  14   2   6       78.57     -220.41    220.41 o 
  15   2   6       59.34      197.83    229.48 o 
  16   2   6      125.05     -263.97    263.97 o 
  17   2   6      183.27     -231.26    292.63 o 
   1   3   6     1679.45     1627.58     88.74 o 
   2   3   6     5640.95     5948.85    264.20 o 
   3   3   6       62.09      142.20    111.89 o 
   4   3   6     5037.85     4652.34    234.37 o 
   5   3   6       29.32      153.67    118.40 o 
   6   3   6     3229.65     3194.94    177.47 o 
   7   3   6     1122.69     1326.79    137.35 o 
   8   3   6      596.09      657.98    142.63 o 
   9   3   6     3257.16     3683.77    242.78 o 
  10   3   6        0.77       13.10    159.64 o 
  11   3   6     1173.50     1055.81    185.25 o 
  12   3   6      166.27     -191.01    191.01 o 
  13   3   6      271.96      333.96    202.00 o 
  14   3   6      672.01      569.60    221.37 o 
  15   3   6       39.88     -235.04    235.04 o 
  16   3   6      869.02     1447.51    263.60 o 
  17   3   6       64.66      105.16    284.71 o 
  18   3   6      168.31      542.96    300.81 o 
   0   4   6     3437.07     3271.10    181.21 o 
   1   4   6     1953.44     2144.11    107.98 o 
   2   4   6      374.96      487.78    135.65 o 
   3   4   6     8483.46     7251.23    391.82 o 
   4   4   6        3.77      -31.04    136.06 o 
   5   4   6     3527.77     3122.87    189.78 o 
   7   4   6     1939.45     2064.68    172.04 o 
   8   4   6     3029.33     2821.41    195.31 o 
   9   4   6      654.59      768.83    182.18 o 
  10   4   6     1080.52      950.11    189.99 o 
  11   4   6       18.58      163.41    185.05 o 
  12   4   6       31.44      149.10    194.59 o 
  13   4   6      704.66      479.83    228.65 o 
  14   4   6        3.12      194.45    222.94 o 
  15   4   6     1720.35     1929.21    261.12 o 
  16   4   6      346.65      401.87    267.35 o 
  17   4   6      476.50      598.80    287.23 o 
   1   5   6     2648.16     2513.15    132.85 o 
   2   5   6       36.09     -160.53    160.53 o 
   3   5   6       79.46      148.85    157.05 o 
   4   5   6      229.23      223.58    165.37 o 
   5   5   6        5.92     -146.48    170.66 o 
   6   5   6     5265.29     4705.27    317.78 o 
   7   5   6     1199.83      861.31    196.05 o 
   8   5   6     2336.08     2200.53    214.81 o 
   9   5   6     3311.83     2985.91    234.42 o 
  10   5   6      292.83      464.59    208.33 o 
  11   5   6     1183.20      986.38    229.38 o 
  12   5   6      349.75      258.90    224.34 o 
  13   5   6       53.24       60.74    232.23 o 
  14   5   6      100.29     -253.41    253.41 o 
  15   5   6        0.34       -1.48    268.29 o 
  16   5   6        2.89       14.58    276.35 o 
   0   6   6     2846.65     2690.84    237.65 o 
   1   6   6     1146.86     1224.97    315.81 o 
   2   6   6      300.55      162.23    195.98 o 
   3   6   6      456.02      861.67    190.59 o 
   4   6   6      238.83      264.04    196.22 o 
   5   6   6      618.54      468.39    203.49 o 
   6   6   6     1646.41     1622.78    222.33 o 
   7   6   6      512.59      304.45    220.79 o 
   8   6   6       35.71      -91.79    222.01 o 
   9   6   6       67.45       66.86    225.72 o 
  10   6   6        2.47     -120.27    231.94 o 
  11   6   6     1117.92     1258.57    266.35 o 
  12   6   6       61.79     -107.92    258.71 o 
  13   6   6      393.69     -253.05    282.50 o 
  14   6   6      699.99      816.79    291.10 o 
  15   6   6      138.80     -124.39    303.56 o 
   1   7   6        1.14       23.53    280.28 o 
   2   7   6     2181.12     1854.34    261.92 o 
   3   7   6     2386.36     2386.58    266.59 o 
   4   7   6     2099.54     2299.68    263.41 o 
   5   7   6     3325.99     3329.91    293.01 o 
   6   7   6        9.21      197.47    244.64 o 
   7   7   6      232.51      310.40    260.53 o 
   8   7   6       59.16      275.30    259.58 o 
   9   7   6      335.04      413.84    276.03 o 
  10   7   6      201.41      248.75    282.42 o 
  11   7   6       11.32      153.73    293.09 o 
  12   7   6       22.62     -305.59    305.59 o 
  13   7   6      379.13      705.14    312.60 o 
   0   8   6      248.06      -35.22    274.38 o 
   1   8   6       62.27     -199.17    199.17 o 
   2   8   6       11.19      196.13    267.49 o 
   3   8   6        6.22      355.84    266.01 o 
   4   8   6      577.85      283.47    285.08 o 
   5   8   6      519.99      720.20    288.89 o 
   6   8   6      245.71      801.28    287.68 o 
   7   8   6      998.90     1340.96    311.10 o 
   8   8   6       55.50      451.69    300.16 o 
   9   8   6      100.58      -67.40    310.19 o 
  10   8   6      229.24      -21.04    329.21 o 
  11   8   6      122.39     -150.73    335.07 o 
   1   9   6      519.02      535.00    220.11 o 
   2   9   6      103.79     -313.02    313.02 o 
   3   9   6      151.92     -129.57    311.97 o 
   4   9   6      106.19      118.21    306.84 o 
   5   9   6       12.73      -41.86    307.40 o 
   6   9   6        2.99     -126.92    316.26 o 
   7   9   6        1.47     -327.15    327.15 o 
   8   9   6        6.92      364.98    349.66 o 
   0  10   6        7.94     -136.67    346.84 o 
   1  10   6        1.44      328.83    237.12 o 
   2  10   6       11.98       33.86    337.30 o 
   3  10   6        7.17      210.17    349.05 o 
   1   1   7     4376.97     4275.99     97.46 o 
   2   1   7     1809.72     1817.21     85.01 o 
   3   1   7    17904.03    18082.46   1216.68 o 
   4   1   7     3076.10     2987.82    252.10 o 
   5   1   7     8392.90     8732.43   1008.80 o 
   6   1   7      342.79      286.27     91.17 o 
   7   1   7      306.42      235.36    111.18 o 
   8   1   7      235.07      267.05    103.05 o 
   9   1   7     1672.14     1740.75    125.33 o 
  10   1   7      149.34      154.86    125.47 o 
  11   1   7      525.96      588.43    136.17 o 
  12   1   7        0.48       -9.46    144.12 o 
  13   1   7      952.55      792.49    184.91 o 
  14   1   7      420.28      402.47    234.99 o 
  15   1   7     1084.29     1165.67    259.81 o 
  16   1   7      403.98      320.01    254.47 o 
  17   1   7      348.37      397.75    218.12 o 
  18   1   7       95.87     -215.87    228.15 o 
   0   2   7    18946.98    16374.97    645.91 o 
   1   2   7      374.34      445.97     76.10 o 
   2   2   7     7609.76     7318.92    286.86 o 
   4   2   7     3643.09     3527.91    177.15 o 
   5   2   7     5373.22     5162.60    192.20 o 
   6   2   7     9330.49     9436.47    394.10 o 
   7   2   7     7349.98     6911.12    326.78 o 
   8   2   7      742.77      554.61    153.24 o 
   9   2   7       46.78        2.42    150.05 o 
  10   2   7      589.62      617.25    174.96 o 
  11   2   7     1045.54     1157.00    192.34 o 
  12   2   7     3361.45     3777.93    233.14 o 
  13   2   7      453.30      419.39    212.22 o 
  14   2   7     2958.50     3095.41    265.28 o 
  15   2   7        3.95      217.02    240.14 o 
  16   2   7      247.07      155.94    281.23 o 
  17   2   7      180.88     -299.48    299.48 o 
  18   2   7      726.78      614.75    329.70 o 
   1   3   7     6406.53     5860.59    203.72 o 
   2   3   7     4050.40     3655.65    164.86 o 
   3   3   7     1229.82     1521.35    133.91 o 
   4   3   7     2224.47     2211.74    146.24 o 
   5   3   7     2639.37     2510.25    156.16 o 
   6   3   7      820.74      843.10    143.71 o 
   7   3   7     1619.38     1435.06    159.39 o 
   8   3   7      147.54      387.74    153.64 o 
   9   3   7    11114.17    10033.13    429.02 o 
  10   3   7      245.54      234.13    177.80 o 
  11   3   7     6178.77     5657.60    304.17 o 
  12   3   7       46.44      -83.99    196.21 o 
  13   3   7        3.40     -211.72    211.72 o 
  14   3   7      408.72      281.11    229.87 o 
  15   3   7      118.02      102.08    242.06 o 
  16   3   7      869.25      843.32    273.95 o 
  17   3   7      334.85      569.17    274.33 o 
   0   4   7     6797.37     7116.05    309.76 o 
   1   4   7      321.67      399.39    103.58 o 
   2   4   7      848.96     1004.16    149.18 o 
   3   4   7       13.71      -60.67    144.93 o 
   4   4   7     1592.35     1264.77    162.83 o 
   5   4   7      136.88      117.89    149.68 o 
   6   4   7      530.01      720.40    159.82 o 
   7   4   7     1850.03     1621.66    184.04 o 
   8   4   7     8018.49     7145.63    269.51 o 
   9   4   7       18.68     -188.27    188.27 o 
  10   4   7     6989.42     6594.30    396.02 o 
  11   4   7      138.60     -203.03    204.91 o 
  12   4   7      566.88      656.06    212.19 o 
  13   4   7      142.47      282.33    225.07 o 
  14   4   7      338.61      137.61    244.16 o 
  15   4   7       59.32      136.21    252.66 o 
  16   4   7       20.46      -80.63    271.59 o 
  17   4   7        2.21       15.66    291.47 o 
   1   5   7     5685.57     5558.83    183.96 o 
   2   5   7      404.98      456.67    166.50 o 
   3   5   7      162.26       86.10    169.31 o 
   4   5   7      121.80      -59.21    174.80 o 
   5   5   7     2541.19     2271.24    206.02 o 
   6   5   7     1903.16     1679.48    205.75 o 
   7   5   7     1758.78     1585.70    209.18 o 
   8   5   7      381.73      796.62    192.43 o 
   9   5   7      134.89      301.75    200.61 o 
  10   5   7      443.98      274.48    217.39 o 
  11   5   7      132.50       11.42    220.77 o 
  12   5   7      254.77      106.07    231.90 o 
  13   5   7     1299.57     1622.26    260.55 o 
  14   5   7        4.91     -261.71    261.71 o 
  15   5   7      749.63      896.68    276.52 o 
  16   5   7       20.73      563.81    285.57 o 
   0   6   7     1444.33     1624.41    212.57 o 
   1   6   7       34.21      -48.15    143.55 o 
   2   6   7     1552.55     1537.77    216.51 o 
   3   6   7      615.22      623.50    208.80 o 
   4   6   7     2700.66     2734.86    240.99 o 
   5   6   7      699.31      833.07    211.78 o 
   6   6   7     1027.90      975.83    225.77 o 
   8   6   7        4.45     -222.27    222.27 o 
   9   6   7        3.03     -239.00    239.00 o 
  10   6   7      394.33      225.56    248.15 o 
  11   6   7        0.04      563.66    245.51 o 
  12   6   7        7.23      -51.74    267.02 o 
  13   6   7       78.29      240.03    278.80 o 
  14   6   7      147.30      503.90    288.98 o 
   1   7   7       18.21      110.45    165.29 o 
   2   7   7      355.37      106.36    246.00 o 
   3   7   7      109.13      146.77    238.37 o 
   4   7   7      384.77      346.59    248.90 o 
   5   7   7        1.43     -181.88    251.69 o 
   6   7   7       70.80      358.84    250.65 o 
   7   7   7        4.56      -28.35    261.10 o 
   8   7   7       68.30      373.01    263.61 o 
   9   7   7       27.27      160.25    271.79 o 
  11   7   7        1.57     -121.08    300.20 o 
  12   7   7       25.01      394.89    302.57 o 
  13   7   7        7.82     -328.97    328.97 o 
   0   8   7      220.76       29.78    273.83 o 
   1   8   7        2.11      117.49    198.58 o 
   2   8   7      404.00      -87.00    290.78 o 
   3   8   7       21.72        3.70    280.06 o 
   4   8   7      776.91     1111.53    298.55 o 
   5   8   7       29.15     -118.33    292.36 o 
   6   8   7      212.89      286.05    301.51 o 
   7   8   7      102.33       47.51    301.39 o 
   8   8   7       63.95     -234.04    314.14 o 
   9   8   7        9.44      441.31    307.40 o 
  10   8   7        6.08       42.93    321.77 o 
   1   9   7      373.61      181.45    243.53 o 
   2   9   7       33.16      841.19    313.46 o 
   3   9   7       22.99      -21.17    316.41 o 
   4   9   7       12.28      -97.02    315.93 o 
   5   9   7      268.06      863.19    323.64 o 
   6   9   7       54.49       50.06    323.54 o 
   7   9   7       80.75     -272.49    350.10 o 
   0   0   8     5903.64     5862.35    290.44 o 
   1   0   8     1407.06     1547.19    144.29 o 
   2   0   8     8723.91     8791.73    323.90 o 
   3   0   8      706.71      778.66    121.30 o 
   4   0   8    30565.03    31597.75   1482.23 o 
   5   0   8      598.51      703.14    135.38 o 
   6   0   8     6944.22     6947.18    359.80 o 
   7   0   8      133.90       76.75    147.19 o 
   8   0   8     4398.33     4459.08    241.01 o 
   9   0   8       97.18       58.13    167.54 o 
  10   0   8    10185.63    11191.54    494.59 o 
  11   0   8       39.80        2.96    193.92 o 
  12   0   8       45.82       -3.96    213.21 o 
  13   0   8        9.75       96.62    223.01 o 
  14   0   8     1989.25     1973.22    270.44 o 
  15   0   8       48.17      108.52    257.63 o 
  16   0   8     1396.14     1536.23    301.58 o 
  17   0   8        8.20       83.38    295.17 o 
  18   0   8       19.93     -164.82    324.67 o 
   1   1   8    20514.66    20362.94    820.19 o 
   2   1   8      177.96      267.22    129.87 o 
   3   1   8      355.20      366.26    151.41 o 
   4   1   8      211.03      248.18     93.85 o 
   5   1   8     9317.28     9358.77    915.03 o 
   6   1   8       11.62      -99.29     99.29 o 
   7   1   8     1058.74     1117.03    114.12 o 
   8   1   8       94.52      224.46    112.65 o 
   9   1   8      278.06      344.41    164.64 o 
  10   1   8       15.19     -133.05    133.05 o 
  11   1   8      371.80      385.01    147.47 o 
  12   1   8        1.55     -154.00    154.00 o 
  13   1   8     3821.19     3870.61    201.63 o 
  14   1   8      242.20      373.58    178.66 o 
  15   1   8     1482.55     1408.50    215.10 o 
  16   1   8       13.22      -74.44    205.04 o 
  17   1   8      224.28       95.83    221.26 o 
   0   2   8    11887.98    11331.73    453.57 o 
   1   2   8      101.66       36.99    100.14 o 
   2   2   8     3718.20     3060.44    202.94 o 
   3   2   8      244.83      329.69    123.57 o 
   4   2   8      119.57       42.41    129.44 o 
   5   2   8      511.38      534.31    135.07 o 
   6   2   8        9.07      -24.79    137.67 o 
   7   2   8        5.73     -151.38    151.38 o 
   8   2   8     1976.53     2084.45    181.00 o 
   9   2   8      483.00      824.39    168.60 o 
  10   2   8     4238.52     4260.95    225.72 o 
  11   2   8        1.97       52.01    186.65 o 
  12   2   8      249.65      209.86    202.19 o 
  13   2   8      194.10      -13.44    223.48 o 
  14   2   8       19.51      316.21    230.47 o 
  15   2   8      200.70      258.76    260.78 o 
  16   2   8      102.09      373.83    272.76 o 
  17   2   8        0.21      -14.11    296.84 o 
   1   3   8      453.61      376.80    119.66 o 
   2   3   8      344.80      399.49    133.55 o 
   3   3   8      124.12      107.40    134.55 o 
   4   3   8      597.65      622.67    144.65 o 
   5   3   8      183.15       86.91    143.78 o 
   6   3   8      131.16      -53.77    151.76 o 
   7   3   8     1582.69     1644.41    175.79 o 
   8   3   8       21.24        5.71    166.50 o 
   9   3   8     3064.69     2951.18    215.77 o 
  10   3   8        1.69       57.58    180.67 o 
  11   3   8     4238.65     3924.48    329.28 o 
  12   3   8       15.74       42.33    207.76 o 
  13   3   8      808.87     1201.65    230.83 o 
  14   3   8      116.61      103.89    235.68 o 
  15   3   8        0.43     -256.73    256.73 o 
  16   3   8       21.68       89.57    269.71 o 
  17   3   8       31.86      535.19    295.92 o 
   0   4   8      692.20      779.02    158.74 o 
   1   4   8        0.10       40.55    109.74 o 
   2   4   8     1061.47     1087.23    170.11 o 
   3   4   8       16.57      -23.65    152.93 o 
   4   4   8      121.01      181.53    157.94 o 
   5   4   8       85.13        2.15    164.17 o 
   6   4   8     1361.69     1559.60    186.34 o 
   7   4   8      137.73       86.36    177.83 o 
   8   4   8     2286.52     2652.92    205.73 o 
   9   4   8       21.22        2.89    187.27 o 
  10   4   8     4551.80     4399.91    255.02 o 
  11   4   8        3.41      389.50    208.56 o 
  12   4   8     1497.52     1512.60    241.93 o 
  13   4   8        2.69      305.72    231.67 o 
  14   4   8      183.17       44.02    253.78 o 
  15   4   8        5.21      217.43    268.02 o 
  16   4   8       15.20      191.63    282.14 o 
   1   5   8     7960.86     7836.86    235.61 o 
   2   5   8       24.46      143.52    175.17 o 
   3   5   8     1244.70     1018.23    196.53 o 
   4   5   8      296.73     -107.16    187.36 o 
   5   5   8      163.10       81.32    185.16 o 
   6   5   8       53.21        2.28    191.98 o 
   7   5   8      190.13       29.84    198.82 o 
   8   5   8        8.55       28.96    202.04 o 
   9   5   8      790.27      631.22    224.44 o 
  10   5   8        5.59      272.12    219.51 o 
  11   5   8        5.76     -231.34    231.34 o 
  12   5   8       50.33       71.29    237.94 o 
  13   5   8      339.27      820.13    250.41 o 
  14   5   8        0.15     -105.42    270.10 o 
  15   5   8       12.20      133.71    285.70 o 
   0   6   8     2595.94     2336.20    240.53 o 
   1   6   8       57.86       62.36    144.49 o 
   2   6   8       92.39      151.81    208.59 o 
   3   6   8      306.81      329.81    214.65 o 
   4   6   8     3269.01     3360.45    253.62 o 
   5   6   8      476.49      437.03    226.08 o 
   6   6   8      859.33     1089.80    230.33 o 
   7   6   8      125.69      173.86    228.22 o 
   8   6   8      255.89      -43.02    241.92 o 
   9   6   8      236.59      186.32    248.23 o 
  10   6   8      461.96      389.11    263.17 o 
  11   6   8       30.96       -8.40    262.86 o 
  12   6   8      186.68      542.17    271.59 o 
  13   6   8      126.65       71.70    284.33 o 
   1   7   8      286.08      157.81    177.23 o 
   2   7   8       34.20     -242.43    242.43 o 
   3   7   8     1513.47     1103.05    276.57 o 
   4   7   8      230.65      204.40    255.62 o 
   5   7   8     2302.28     2126.16    283.58 o 
   6   7   8      139.87      314.05    253.50 o 
   7   7   8       35.10       33.13    268.37 o 
   8   7   8       32.82      162.88    271.33 o 
   9   7   8      753.34      784.25    286.96 o 
  10   7   8        0.19      432.64    287.64 o 
  11   7   8      139.79      -14.18    305.24 o 
  12   7   8        3.58     -313.44    313.44 o 
   0   8   8     1648.22     1757.94    313.70 o 
   1   8   8        5.10      108.38    201.26 o 
   2   8   8      204.55     -109.22    292.23 o 
   3   8   8        2.05     -294.36    294.36 o 
   4   8   8      178.02      -11.90    285.50 o 
   5   8   8       21.55      544.99    286.64 o 
   6   8   8      298.15      135.85    302.09 o 
   7   8   8        0.08     -210.37    297.85 o 
   8   8   8       52.06     -305.06    315.14 o 
   9   8   8       11.33      298.06    319.09 o 
   1   9   8      163.60     -221.66    227.96 o 
   2   9   8        1.11       19.62    330.10 o 
   3   9   8        0.97      -28.96    330.91 o 
   4   9   8       23.69      -82.78    332.13 o 
   5   9   8       27.90     -166.44    346.24 o 
   1   1   9     2618.00     2632.65    158.93 o 
   2   1   9     1398.10     1502.26    106.16 o 
   3   1   9     4931.19     5371.56    188.84 o 
   4   1   9     2848.13     2905.06    125.12 o 
   5   1   9     3884.41     3865.14    265.87 o 
   6   1   9     1369.27     1663.74    267.48 o 
   7   1   9      630.71      418.81    174.38 o 
   8   1   9      203.13      233.87    125.06 o 
   9   1   9      122.44      141.17    202.83 o 
  10   1   9       32.98     -142.73    142.73 o 
  11   1   9        1.51       49.70    252.33 o 
  12   1   9       20.76      -59.27    160.86 o 
  13   1   9      338.40      464.80    315.56 o 
  14   1   9      138.07      486.09    274.46 o 
  15   1   9      730.66      672.20    243.33 o 
  16   1   9      354.68      274.92    219.00 o 
  17   1   9      110.73      539.30    225.79 o 
   0   2   9    10134.11     9211.50    415.07 o 
   1   2   9       11.39       39.26    174.50 o 
   2   2   9      621.37      736.69    142.84 o 
   3   2   9      665.14      747.91    142.58 o 
   4   2   9     3566.14     3622.87    197.63 o 
   5   2   9     2997.95     2962.66    183.64 o 
   6   2   9     2707.81     2720.89    182.89 o 
   7   2   9     6676.04     6110.69    308.98 o 
   8   2   9       16.12      -15.12    166.64 o 
   9   2   9      220.09       54.38    183.44 o 
  10   2   9        0.72       37.63    192.43 o 
  11   2   9      406.74      402.41    207.90 o 
  12   2   9     1717.58     1816.38    241.83 o 
  13   2   9     1218.41     1257.48    253.13 o 
  14   2   9     2075.41     2336.38    272.72 o 
  15   2   9      297.73      232.24    279.23 o 
  16   2   9        9.23     -125.51    294.03 o 
   1   3   9     1964.99     2011.66    118.54 o 
   2   3   9     2242.93     2013.40    164.32 o 
   3   3   9      491.73      477.67    155.97 o 
   4   3   9      834.91      743.99    160.25 o 
   5   3   9     2377.30     2056.43    185.59 o 
   7   3   9     2087.34     1883.71    200.28 o 
   8   3   9       54.43      -28.42    181.03 o 
   9   3   9     9458.25     9486.08    549.59 o 
  10   3   9        6.98      -63.83    198.41 o 
  11   3   9     2151.29     2463.71    231.89 o 
  12   3   9      201.26      219.45    225.97 o 
  13   3   9        4.55     -213.13    236.38 o 
  14   3   9        1.01        1.75    245.92 o 
  15   3   9       21.09      420.69    266.62 o 
  16   3   9      306.42      209.12    294.08 o 
   0   4   9     9195.39     9899.98    518.21 o 
   1   4   9      190.30      420.53    264.36 o 
   2   4   9     2624.66     2682.27    199.65 o 
   3   4   9     1554.78     1528.25    186.95 o 
   4   4   9      345.11      194.91    176.36 o 
   5   4   9      920.05     1322.99    179.98 o 
   6   4   9       20.00      182.49    179.34 o 
   7   4   9       78.45     -192.32    192.32 o 
   8   4   9      777.26      799.31    210.39 o 
   9   4   9       93.28      574.70    202.54 o 
  10   4   9     1950.74     2051.46    240.31 o 
  11   4   9        0.26      344.48    221.05 o 
  12   4   9       13.38      188.81    232.41 o 
  13   4   9       12.75      -74.38    254.45 o 
  14   4   9      339.34      748.46    267.48 o 
  15   4   9       17.50      -96.35    287.04 o 
   1   5   9      785.26      690.70    140.76 o 
   2   5   9       31.32       -2.82    187.00 o 
   3   5   9      349.36      382.82    192.69 o 
   4   5   9      628.25      700.04    197.56 o 
   5   5   9     1753.99     1784.19    220.33 o 
   6   5   9     2214.94     2378.92    229.19 o 
   7   5   9      311.05      665.73    203.96 o 
   8   5   9      933.73      887.61    226.58 o 
   9   5   9       35.24     -118.93    226.78 o 
  10   5   9        1.49      291.81    230.53 o 
  11   5   9        0.21      470.67    234.43 o 
  12   5   9      473.44      372.63    265.79 o 
  13   5   9      409.69      231.00    273.63 o 
  14   5   9      333.01      273.59    290.26 o 
   0   6   9      748.30      749.06    236.68 o 
   1   6   9       72.88       89.84    222.56 o 
   2   6   9     1164.68     1001.45    238.87 o 
   3   6   9      631.21      720.31    225.13 o 
   4   6   9     1266.27     1535.13    239.64 o 
   5   6   9      587.53     1024.17    239.03 o 
   6   6   9      596.29      455.99    240.44 o 
   7   6   9       82.12       28.90    239.50 o 
   8   6   9       14.70     -105.62    245.45 o 
   9   6   9        5.23       78.01    255.53 o 
  10   6   9       91.23      -85.07    264.76 o 
  11   6   9        1.24       62.96    273.80 o 
  12   6   9        2.58      244.71    295.10 o 
  13   6   9       13.37     -129.34    301.15 o 
   1   7   9      266.25      562.89    182.35 o 
   2   7   9        3.33     -261.77    261.77 o 
   3   7   9      130.62      482.66    259.34 o 
   4   7   9        7.32       59.67    263.45 o 
   5   7   9        4.87      520.86    268.49 o 
   6   7   9        0.15      161.39    276.22 o 
   7   7   9      100.17       51.54    279.55 o 
   8   7   9       15.33     -290.40    290.40 o 
   9   7   9      153.32      541.54    295.10 o 
  10   7   9       59.86      148.44    300.97 o 
  11   7   9       61.73     -117.79    320.32 o 
   0   8   9       76.46      334.98    300.71 o 
   1   8   9       12.06      112.47    222.37 o 
   2   8   9       13.73       97.90    294.36 o 
   3   8   9       64.06     -224.84    300.90 o 
   4   8   9      369.78      399.59    301.71 o 
   5   8   9      125.14       25.47    307.52 o 
   6   8   9      159.76      408.81    312.71 o 
   7   8   9       11.34      334.07    307.47 o 
   8   8   9       44.10      378.57    318.03 o 
   1   9   9       56.69       54.68    241.36 o 
   2   9   9        0.68       -1.48    333.93 o 
   0   0  10     2291.00     2251.60    165.29 o 
   1   0  10     1728.73     1662.22    138.15 o 
   2   0  10      254.94      425.54    146.82 o 
   3   0  10     8928.42     8454.06    374.59 o 
   4   0  10     5670.80     5850.60    224.59 o 
   5   0  10     4450.09     4189.27    210.02 o 
   6   0  10     6104.25     5688.01    299.37 o 
   7   0  10       12.94     -150.71    175.64 o 
   8   0  10      137.34      -12.16    182.06 o 
   9   0  10        1.44      168.92    192.16 o 
  10   0  10      192.70      255.47    208.69 o 
  11   0  10      191.03       10.42    222.13 o 
  12   0  10     1791.21     2192.15    261.92 o 
  13   0  10        3.51       11.42    251.96 o 
  14   0  10     1793.23     2249.08    290.51 o 
  15   0  10      642.58      695.33    305.67 o 
  16   0  10       15.41      523.82    301.42 o 
   1   1  10      711.92      907.71    121.49 o 
   2   1  10      934.01      914.27    115.43 o 
   3   1  10     1235.29     1358.80    120.18 o 
   4   1  10      517.53      631.48    214.60 o 
   5   1  10     1316.72     1384.62    224.74 o 
   6   1  10     4528.20     4746.06    187.28 o 
   7   1  10       16.80       79.03    132.73 o 
   8   1  10     2855.15     2813.11    161.85 o 
   9   1  10      561.74      193.41    153.67 o 
  10   1  10        8.30      160.80    156.55 o 
  11   1  10       83.17      553.21    246.05 o 
  12   1  10     1767.66     2064.04    189.83 o 
  13   1  10      583.32      781.56    231.31 o 
  14   1  10      481.22      480.09    230.16 o 
  15   1  10      314.35       91.31    218.77 o 
  16   1  10        0.05     -228.82    228.82 o 
   0   2  10      879.55     1036.34    159.87 o 
   1   2  10      217.03      226.81    112.32 o 
   2   2  10      614.18      730.60    156.48 o 
   3   2  10     1129.13     1196.63    164.45 o 
   4   2  10        6.37       58.39    161.59 o 
   5   2  10        1.34     -139.49    165.49 o 
   6   2  10      187.51      300.11    173.34 o 
   7   2  10     1647.11     1516.45    200.84 o 
   8   2  10     2362.30     2089.77    221.52 o 
   9   2  10        3.12      273.13    196.53 o 
  10   2  10     2180.14     2286.19    240.68 o 
  11   2  10      327.58     -108.57    226.22 o 
  12   2  10      374.55      470.07    235.04 o 
  13   2  10      172.98      498.28    250.15 o 
  15   2  10        7.59      220.65    285.43 o 
   1   3  10     2438.01     2177.85    134.42 o 
   2   3  10     1020.00      617.30    177.00 o 
   3   3  10      337.83      337.31    170.91 o 
   4   3  10     1393.43     1342.32    187.96 o 
   5   3  10       35.35     -176.39    176.39 o 
   6   3  10     1067.08      947.75    193.21 o 
   7   3  10      126.37      163.31    187.84 o 
   8   3  10      110.49      223.45    187.83 o 
   9   3  10       89.75      359.92    201.80 o 
  10   3  10        6.97      136.33    211.11 o 
  11   3  10        3.65     -223.41    223.41 o 
  12   3  10       59.87     -177.60    239.49 o 
  13   3  10        1.74      283.00    248.20 o 
  14   3  10       53.48       35.95    267.50 o 
  15   3  10       29.17     -292.29    292.29 o 
   0   4  10     1752.24     1738.25    202.23 o 
   1   4  10      330.80      306.37    186.84 o 
   2   4  10      462.29      306.78    185.74 o 
   3   4  10     1874.76     2299.08    209.55 o 
   4   4  10       12.10      328.36    188.27 o 
   5   4  10     1297.87     1469.41    206.95 o 
   6   4  10       51.08      121.09    198.56 o 
   7   4  10      373.43      811.37    201.63 o 
   8   4  10      524.33      505.91    216.20 o 
   9   4  10      275.39      271.43    223.78 o 
  10   4  10       59.14     -239.42    239.42 o 
  11   4  10        2.11     -137.81    246.18 o 
  12   4  10        2.67      100.18    251.22 o 
  13   4  10      146.90      204.03    269.62 o 
  14   4  10        0.23     -165.35    286.56 o 
   1   5  10     2309.75     2331.23    331.44 o 
   2   5  10        8.63      -26.67    193.58 o 
   3   5  10      112.85     -118.75    210.61 o 
   5   5  10        1.30       22.31    211.18 o 
   6   5  10      998.72     1102.26    226.54 o 
   7   5  10      196.80       86.30    224.08 o 
   8   5  10      782.14      531.73    245.15 o 
   9   5  10      606.49      715.37    248.23 o 
  10   5  10        0.96      146.88    245.98 o 
  11   5  10       57.57     -206.90    260.79 o 
  12   5  10      234.03     -155.93    281.89 o 
  13   5  10       24.37      -62.49    277.97 o 
   0   6  10       58.27      265.43    230.08 o 
   1   6  10      221.06      215.96    165.94 o 
   2   6  10      245.06       67.08    237.61 o 
   3   6  10      208.56      285.52    230.20 o 
   4   6  10      663.18      700.06    243.89 o 
   5   6  10        5.12      -30.37    240.07 o 
   6   6  10      106.27      269.07    249.58 o 
   7   6  10      267.79      370.30    252.81 o 
   8   6  10      496.63      508.07    274.95 o 
   9   6  10       10.92     -278.24    278.24 o 
  10   6  10      417.61      170.30    291.18 o 
  11   6  10      176.48      189.79    297.26 o 
   1   7  10      183.62      276.79    189.62 o 
   2   7  10      794.02     1324.25    288.19 o 
   3   7  10      287.37      -12.44    277.21 o 
   4   7  10      635.01      879.89    283.88 o 
   5   7  10      634.84      725.74    287.04 o 
   6   7  10        8.19     -189.07    287.17 o 
   7   7  10      189.67      -98.12    299.41 o 
   8   7  10       33.97     -232.22    300.08 o 
   9   7  10       13.42     -179.33    305.05 o 
   0   8  10       89.98     -219.20    317.38 o 
   1   8  10       11.34     -216.50    216.50 o 
   2   8  10        1.14      383.99    305.38 o 
   3   8  10        6.82      155.21    308.40 o 
   4   8  10      139.18      592.20    311.49 o 
   5   8  10      223.03      420.07    318.24 o 
   6   8  10       96.70      108.80    322.08 o 
   1   1  11      237.27      247.05     86.03 o 
   2   1  11     1501.50     1668.21    186.52 o 
   3   1  11      286.67      338.41    127.27 o 
   4   1  11     1051.32     1075.59    202.68 o 
   5   1  11     1810.89     1960.93    218.12 o 
   6   1  11      168.85       52.50    138.30 o 
   7   1  11      898.40      799.02    152.59 o 
   8   1  11       39.97       74.69    156.63 o 
   9   1  11     1062.73     1327.16    169.84 o 
  10   1  11      272.28      -57.56    173.50 o 
  11   1  11     1479.96     1528.49    196.44 o 
  12   1  11       94.94      -21.21    189.32 o 
  13   1  11     1257.32     1390.39    213.59 o 
  14   1  11       68.13      -20.99    212.24 o 
  15   1  11      115.81      289.69    222.48 o 
   0   2  11     1639.37     1462.60    188.79 o 
   1   2  11      158.73      201.09    120.87 o 
   2   2  11     2143.94     2400.07    197.26 o 
   3   2  11      287.93      231.46    180.23 o 
   4   2  11     1372.94     1227.11    192.58 o 
   5   2  11      975.72     1169.56    192.10 o 
   6   2  11       43.60     -184.52    184.52 o 
   7   2  11     1434.73     1625.34    213.39 o 
   8   2  11      869.76     1104.22    214.11 o 
   9   2  11      802.85      395.33    234.47 o 
  10   2  11      514.85      229.37    240.40 o 
  11   2  11      587.90      608.22    245.33 o 
  12   2  11       45.88      450.74    240.15 o 
  13   2  11      526.42      836.22    272.53 o 
  14   2  11       53.25       -6.32    286.12 o 
   1   3  11     2457.30     2577.41    146.97 o 
   2   3  11     3097.23     3129.10    219.20 o 
   3   3  11      416.44      222.57    187.47 o 
   4   3  11     2241.40     2298.19    202.38 o 
   5   3  11       82.47     -121.70    195.28 o 
   6   3  11       89.73       63.17    192.53 o 
   7   3  11      148.51      540.14    201.69 o 
   8   3  11      239.05      130.87    213.88 o 
   9   3  11      294.15      168.93    223.38 o 
  10   3  11      165.94       55.98    230.19 o 
  11   3  11        4.55      156.35    241.62 o 
  12   3  11      301.45      588.51    259.54 o 
  13   3  11       72.24      276.31    275.04 o 
  14   3  11       24.20      235.31    281.47 o 
   0   4  11     2764.99     2591.75    232.86 o 
   1   4  11      739.64      523.68    314.05 o 
   2   4  11      919.98      788.73    211.79 o 
   3   4  11      674.70      677.46    211.22 o 
   4   4  11       18.62      -62.69    208.43 o 
   5   4  11      529.97      488.84    214.80 o 
   6   4  11       26.34      122.49    213.40 o 
   7   4  11     1937.28     1914.07    253.29 o 
   8   4  11      235.42      252.46    231.82 o 
   9   4  11      254.76      807.07    233.24 o 
  10   4  11       51.23      418.76    251.65 o 
  11   4  11      493.24      461.19    264.25 o 
  12   4  11       10.71     -270.64    270.64 o 
  13   4  11      388.31      810.15    292.30 o 
   1   5  11      881.19      903.99    163.69 o 
   2   5  11      246.10     -226.32    226.32 o 
   3   5  11      702.92      498.39    237.05 o 
   4   5  11      127.04       63.57    225.60 o 
   5   5  11      321.99        3.56    239.52 o 
   6   5  11      367.44      151.60    241.08 o 
   7   5  11       81.91     -164.03    245.27 o 
   8   5  11      393.18      338.84    239.88 o 
   9   5  11      455.47      206.41    265.51 o 
  10   5  11       25.47      -89.97    259.09 o 
  11   5  11       74.37      190.37    272.75 o 
  12   5  11      208.60       97.92    303.18 o 
   0   6  11       39.70     -122.70    245.33 o 
   1   6  11      134.51      266.02    227.82 o 
   2   6  11        2.57       83.18    243.90 o 
   3   6  11      476.11      686.72    257.53 o 
   4   6  11      107.26     -237.89    260.13 o 
   5   6  11      216.14      322.55    265.49 o 
   6   6  11      214.92      500.66    265.75 o 
   7   6  11        6.98      108.04    264.39 o 
   8   6  11      418.88      608.91    281.97 o 
   9   6  11        3.97     -227.17    285.22 o 
   1   7  11       31.25      179.54    238.37 o 
   2   7  11       31.83      288.66    281.27 o 
   3   7  11        4.00      -61.21    280.99 o 
   4   7  11      161.28      459.82    276.48 o 
   5   7  11        0.53     -110.59    287.10 o 
   6   7  11       96.67      330.28    284.99 o 
   7   7  11        4.39       23.11    303.63 o 
   0   8  11        6.94      338.10    313.24 o 
   1   8  11       16.74      151.01    232.48 o 
   2   8  11        3.45     -219.85    325.47 o 
   0   0  12      128.49      214.86    185.76 o 
   1   0  12      648.22      673.47    134.56 o 
   2   0  12        9.10       59.13    181.01 o 
   3   0  12     1595.79     1631.34    207.40 o 
   4   0  12       80.57      151.94    193.47 o 
   5   0  12      667.71      531.69    205.64 o 
   6   0  12      121.01      310.48    203.09 o 
   7   0  12     2403.89     2571.68    248.86 o 
   8   0  12     3154.94     3694.57    255.83 o 
   9   0  12      120.86        7.66    232.59 o 
  10   0  12     1704.79     1430.71    282.54 o 
  11   0  12     1274.58     2015.03    274.20 o 
  12   0  12     1376.68     1555.53    288.63 o 
  13   0  12      319.70      569.63    286.43 o 
  14   0  12      365.95      220.56    310.44 o 
   1   1  12     1322.61     1458.14    133.61 o 
   2   1  12     1902.87     2063.65    150.97 o 
   3   1  12      391.55      572.89    141.15 o 
   4   1  12      345.24      443.21    188.92 o 
   5   1  12      182.61       70.22    189.33 o 
   6   1  12      649.81      861.86    155.95 o 
   7   1  12      309.56      334.44    160.46 o 
   8   1  12      669.06      695.51    224.42 o 
   9   1  12      399.30      402.06    332.47 o 
  10   1  12       79.84      110.60    178.21 o 
  11   1  12        2.47        0.57    311.26 o 
  12   1  12      468.58      364.45    210.59 o 
  13   1  12        1.54     -210.95    210.95 o 
  14   1  12        3.40      111.69    225.57 o 
   0   2  12      780.20      727.47    197.81 o 
   1   2  12      323.97      129.64    161.68 o 
   2   2  12      308.03      372.43    190.12 o 
   3   2  12     1035.48     1473.46    200.72 o 
   4   2  12      196.45      233.43    197.00 o 
   5   2  12      138.65       30.98    201.01 o 
   6   2  12      645.85      514.76    216.92 o 
   7   2  12      206.19       56.32    219.72 o 
   8   2  12      540.84      523.12    229.85 o 
   9   2  12       15.29     -237.66    237.66 o 
  10   2  12      134.49      115.72    243.14 o 
  11   2  12      135.04     -134.07    261.89 o 
  12   2  12       31.63      327.70    265.55 o 
  13   2  12       28.96      -78.48    285.37 o 
   1   3  12      883.65      957.90    146.35 o 
   2   3  12        9.90     -201.51    201.51 o 
   4   3  12      106.27     -163.23    203.35 o 
   5   3  12      308.72      331.68    211.89 o 
   6   3  12      310.79      628.28    218.34 o 
   7   3  12       14.10      213.53    221.26 o 
   8   3  12      134.59      267.47    227.02 o 
   9   3  12       60.13       82.85    235.39 o 
  10   3  12        1.40       13.98    248.80 o 
  11   3  12       54.14      -70.69    263.07 o 
  12   3  12      116.25     -224.45    278.48 o 
   0   4  12     1472.33     1102.38    238.43 o 
   1   4  12       28.42     -115.13    155.92 o 
   2   4  12     1445.75     1517.12    235.72 o 
   3   4  12       11.75     -222.34    222.34 o 
   4   4  12      295.06      486.22    226.13 o 
   5   4  12       97.94      326.06    225.66 o 
   6   4  12       14.70      198.68    226.97 o 
   7   4  12       73.62      -26.95    241.24 o 
   8   4  12       40.72     -223.02    249.96 o 
   9   4  12        4.42      -17.67    254.52 o 
  10   4  12       87.40     -196.49    271.41 o 
  11   4  12       58.40       -0.94    280.41 o 
   1   5  12       18.94     -186.46    186.46 o 
   2   5  12      143.45      232.66    243.69 o 
   3   5  12       13.36      187.40    238.33 o 
   4   5  12        0.86     -190.28    244.37 o 
   5   5  12      115.33     -149.19    253.82 o 
   6   5  12      401.39      422.95    259.58 o 
   7   5  12      421.48      346.11    271.35 o 
   8   5  12      204.13      233.15    269.71 o 
   9   5  12      460.83      375.84    288.44 o 
  10   5  12       59.44      310.58    284.91 o 
   0   6  12        3.92      104.82    263.32 o 
   1   6  12      340.31      504.10    186.24 o 
   2   6  12       25.36      -83.32    266.55 o 
   3   6  12      953.67     1281.38    283.14 o 
   4   6  12       12.76      248.00    270.18 o 
   5   6  12       65.50      522.25    268.52 o 
   6   6  12       10.42     -103.27    282.74 o 
   7   6  12       35.36      109.86    280.73 o 
   8   6  12        0.25      119.67    296.11 o 
   1   7  12        0.43      253.73    206.88 o 
   2   7  12      135.89      180.44    295.63 o 
   3   7  12        6.01      103.20    299.87 o 
   4   7  12        0.57      443.25    296.37 o 
   1   1  13      314.63      206.99    155.74 o 
   2   1  13        3.43     -150.88    150.88 o 
   3   1  13       94.70       28.74    184.16 o 
   4   1  13      289.13      305.05    161.10 o 
   5   1  13      104.32      277.04    161.24 o 
   6   1  13      349.19      482.89    168.61 o 
   7   1  13      333.09      432.05    178.85 o 
   8   1  13      371.59      467.75    183.16 o 
   9   1  13      574.56      681.49    208.27 o 
  10   1  13        1.49      -88.58    196.98 o 
  11   1  13      482.72      629.73    208.00 o 
  12   1  13      195.37      -23.45    223.79 o 
   0   2  13     1169.63      912.13    218.52 o 
   1   2  13      787.40      943.89    148.99 o 
   2   2  13      433.40      637.89    208.84 o 
   3   2  13     1938.01     1883.06    240.16 o 
   4   2  13       78.03       -5.24    214.16 o 
   5   2  13      282.48      401.37    219.27 o 
   6   2  13       32.96      -36.42    227.72 o 
   7   2  13      121.34       64.98    237.56 o 
   8   2  13        1.49     -108.11    236.91 o 
   9   2  13      107.60      168.07    250.32 o 
  10   2  13       12.42     -109.39    260.30 o 
  12   2  13       19.34     -291.34    291.34 o 
   1   3  13      398.03      433.48    157.87 o 
   2   3  13      615.01       75.73    236.81 o 
   3   3  13      592.45      594.19    224.96 o 
   4   3  13        0.17      -20.43    225.35 o 
   5   3  13      754.90      703.10    237.93 o 
   6   3  13      946.65     1300.41    249.37 o 
   7   3  13       74.12      119.28    239.69 o 
   8   3  13      518.35      431.76    254.04 o 
   9   3  13       82.16      266.84    257.64 o 
  10   3  13       82.48      356.82    273.43 o 
  11   3  13       64.31       80.70    286.32 o 
   0   4  13      149.40      134.95    228.03 o 
   1   4  13       70.45       88.45    169.18 o 
   2   4  13        2.28     -236.31    236.31 o 
   3   4  13      106.71     -224.99    238.56 o 
   4   4  13      240.13      333.79    243.92 o 
   5   4  13      146.10       -0.54    254.44 o 
   6   4  13      403.68      250.97    259.51 o 
   7   4  13      671.52      493.39    276.76 o 
   8   4  13      238.30      296.14    273.09 o 
   9   4  13       17.98      481.29    270.51 o 
  10   4  13       26.05     -256.27    287.18 o 
   1   5  13      179.28      467.03    258.01 o 
   2   5  13      690.07      829.58    269.58 o 
   3   5  13       25.54      -39.31    259.90 o 
   4   5  13      495.60      539.26    271.38 o 
   5   5  13        8.55     -231.34    267.49 o 
   6   5  13       33.16     -188.61    275.09 o 
   7   5  13        0.09      426.05    287.04 o 
   8   5  13        0.48     -149.63    282.94 o 
   0   6  13       37.13      386.36    277.31 o 
   1   6  13        0.74     -109.52    264.43 o 
   2   6  13        7.75     -210.04    288.18 o 
   3   6  13       11.39      386.15    279.72 o 
   4   6  13        4.22      -83.18    295.91 o 
   5   6  13      140.22     -293.54    304.36 o 
   0   0  14     1684.36     1984.75    242.60 o 
   1   0  14      110.88     -249.85    262.56 o 
   2   0  14      850.48      754.62    237.23 o 
   3   0  14        7.74      -67.53    230.87 o 
   4   0  14       31.14     -238.00    238.00 o 
   5   0  14      661.36      335.69    246.50 o 
   6   0  14        1.81     -246.59    246.59 o 
   7   0  14     1065.87     1040.89    276.32 o 
   8   0  14       45.77      -84.46    264.41 o 
   9   0  14       18.65      -73.37    275.08 o 
  10   0  14      550.64      789.97    295.33 o 
   1   1  14      343.97      695.14    117.37 o 
   2   1  14      611.78      744.08    172.14 o 
   3   1  14       11.30       46.19    167.92 o 
   4   1  14      545.78      759.67    178.00 o 
   5   1  14      295.70      244.56    180.25 o 
   6   1  14        3.65      160.47    181.25 o 
   7   1  14        9.31      114.05    262.51 o 
   8   1  14        3.65      -76.43    194.08 o 
   9   1  14      295.33      858.31    203.92 o 
  10   1  14      158.37      427.96    211.59 o 
   0   2  14       50.68      -43.54    226.45 o 
   1   2  14      101.07       92.31    167.06 o 
   2   2  14      267.77     -235.06    235.06 o 
   3   2  14       56.22      -39.38    236.33 o 
   4   2  14      889.98     1489.62    242.89 o 
   5   2  14       40.69     -166.84    246.74 o 
   6   2  14      343.06       94.18    252.29 o 
   7   2  14       36.58      355.79    242.17 o 
   8   2  14        0.51      435.39    252.03 o 
   9   2  14       13.16     -275.82    275.82 o 
  10   2  14       35.95     -287.05    287.05 o 
   1   3  14       10.88      131.86    168.07 o 
   2   3  14       69.68     -243.05    243.05 o 
   3   3  14        9.73      303.90    235.57 o 
   4   3  14       89.90     -250.11    250.11 o 
   5   3  14       76.09     -260.52    260.52 o 
   6   3  14      184.31      392.23    263.19 o 
   7   3  14      249.30      330.16    261.93 o 
   8   3  14       80.94     -156.57    274.70 o 
   9   3  14      163.34      -62.77    285.08 o 
   0   4  14        0.14      592.01    250.62 o 
   1   4  14        5.78      282.21    179.52 o 
   2   4  14       21.53       -3.43    260.50 o 
   3   4  14      140.96      319.62    269.15 o 
   4   4  14      110.05     -272.63    272.63 o 
   5   4  14      239.65      -32.40    279.00 o 
   6   4  14       41.60      388.31    268.91 o 
   7   4  14      244.62       53.30    289.96 o 
   1   5  14        1.14      -18.43    193.51 o 
   2   5  14      255.73      144.91    282.10 o 
   3   5  14       30.42      -87.48    288.19 o 
   4   5  14      144.07      237.63    289.04 o 
   5   5  14      292.83      -55.19    302.95 o 
   1   1  15     1007.92     1114.43    135.85 o 
   2   1  15       21.72      143.94    333.44 o 
   3   1  15      258.46      218.12    287.08 o 
   4   1  15        5.23     -148.80    227.41 o 
   5   1  15        8.87      131.68    256.00 o 
   6   1  15      120.55      -62.07    201.33 o 
   7   1  15       28.22     -250.06    250.06 o 
   8   1  15        9.66     -137.89    533.43 o 
   0   2  15       20.35       53.15    249.75 o 
   1   2  15       32.25      -17.96    217.13 o 
   2   2  15        0.89      351.60    248.67 o 
   3   2  15       80.28     -135.61    260.53 o 
   4   2  15      203.74      539.16    264.00 o 
   5   2  15        8.75     -268.09    268.09 o 
   6   2  15        0.18     -226.50    272.32 o 
   7   2  15       11.92       69.81    280.46 o 
   1   3  15       98.73      -17.07    437.20 o 
   2   3  15        2.31     -203.99    261.84 o 
   3   3  15      129.17       -4.70    270.89 o 
   4   3  15       30.40      200.44    263.87 o 
   5   3  15      403.10        7.53    289.89 o 
   6   3  15      235.48       11.90    288.61 o 
   0   4  15      156.77      372.65    275.14 o 
   1   4  15       51.29      -92.65    203.33 o 
   2   4  15        1.55     -233.35    281.73 o 
   3   4  15      128.19      240.92    285.54 o 
   0   0  16     1814.47     2525.30    302.60 o 
   1   0  16        0.41     -118.12    191.18 o 
   2   0  16      529.55      903.04    289.94 o 
   3   0  16       13.83      -52.27    282.87 o 
   4   0  16        6.26     -199.35    289.99 o 
   1   1  16       21.40      156.24    142.01 o 
   2   1  16        1.19     -202.95    202.95 o 
   3   1  16       69.58     -151.52    205.09 o 
   4   1  16       15.94      -22.80    210.30 o 
   0   2  16        1.19       23.18    269.77 o 
   1   2  16        2.02      292.80    193.50 o 
   2   2  16       39.86       44.75    271.33 o 
   3   2  16       14.61      448.90    276.83 o 
                                                 
